# Supplementary material for: High humidity environment increases FBG by impairing the intestinal barrier
Source: Front Immunol. 2025 Aug 27;16:1625609. doi: 10.3389/fimmu.2025.1625609 (PMC12420254; doi:10.3389/fimmu.2025.1625609)
Supplement: Supplementary file 1 [file DataSheet1.zip]

Archive with 21 entries (17 files):
- supplementary file1/
- supplementary file1/.DS_Store
- supplementary file1/Akkermansia/
- supplementary file1/Akkermansia/.DS_Store
- supplementary file1/Akkermansia/Akkermansia.txt
- supplementary file1/Akkermansia/AkkermansiaF07.csv
- supplementary file1/Akkermansia/AkkermansiaLD06.csv
- supplementary file1/Akkermansia/AkkermansiaMR05.csv
- supplementary file1/Alistipes/
- supplementary file1/Alistipes/.DS_Store
- supplementary file1/Alistipes/Alistipes.txt
- supplementary file1/Alistipes/AlistipesF07.csv
- supplementary file1/Alistipes/AlistipesLD06.csv
- supplementary file1/Alistipes/AlistipesMR05.csv
- supplementary file1/code.R
- supplementary file1/Parabacteroides/
- supplementary file1/Parabacteroides/.DS_Store
- supplementary file1/Parabacteroides/genus.Parabacteroides.txt
- supplementary file1/Parabacteroides/ParabacteroidesF07.csv
- supplementary file1/Parabacteroides/ParabacteroidesLD06.csv
- supplementary file1/Parabacteroides/ParabacteroidesMR05.csv
