# Supplementary material for: High humidity environment increases FBG by impairing the intestinal barrier
Source: Front Immunol. 2025 Aug 27;16:1625609. doi: 10.3389/fimmu.2025.1625609 (PMC12420254; doi:10.3389/fimmu.2025.1625609)
Supplement: Supplementary file 1 [file DataSheet1.zip › supplementary file1/Akkermansia/Akkermansia.txt]

auto_id	bac	CHR	POS	rsID	re.allele	eff.allele	beta	SE	metaZ.wz	P	N	Ncohorts
aaaac5tgsi5l36qwhz5vf2yabe	genus.Akkermansia.id.4037	4	95027272	rs11729256	C	T	0.075047253	0.015018395	4.973251197	6.58E-07	11860	24
aaaac5tgsi5l36qwhz5vf2yabi	genus.Akkermansia.id.4037	11	130280667	rs4936098	G	A	0.064922492	0.01359338	4.872205271	1.10E-06	11857	24
aaaac5tgsi5l36qwhz5vf2yabm	genus.Akkermansia.id.4037	4	95016155	rs113634144	G	T	0.073959419	0.015013811	4.887662845	1.02E-06	11859	24
aaaac5tgsi5l56qwhz5vf2yaa4	genus.Akkermansia.id.4037	10	11389614	rs3995795	T	C	0.064117532	0.014099927	4.555768074	5.22E-06	11689	23
aaaac5tgsi5l56qwhz5vf2yaae	genus.Akkermansia.id.4037	6	56341481	rs9349825	G	A	-0.070340692	0.014713291	-4.700216385	2.60E-06	11857	24
aaaac5tgsi5l56qwhz5vf2yaai	genus.Akkermansia.id.4037	4	95059232	rs56161035	C	T	0.068162817	0.014454683	4.718953547	2.37E-06	11864	24
aaaac5tgsi5l56qwhz5vf2yaam	genus.Akkermansia.id.4037	10	5073050	rs11252894	C	A	0.076857793	0.016606095	4.660486006	3.15E-06	11863	24
aaaac5tgsi5l56qwhz5vf2yaaq	genus.Akkermansia.id.4037	4	100544188	rs74542928	C	T	0.112622737	0.023643438	4.813890081	1.48E-06	11215	22
aaaac5tgsi5l56qwhz5vf2yaau	genus.Akkermansia.id.4037	4	95072730	rs2169719	A	G	0.067777426	0.014532772	4.664598826	3.09E-06	11858	24
aaaac5tgsi5l56qwhz5vf2yaay	genus.Akkermansia.id.4037	10	5076367	rs12416161	C	T	0.076040587	0.016557242	4.625990482	3.73E-06	11863	24
aaaac5tgsi5l56qwhz5vf2yaba	genus.Akkermansia.id.4037	4	95064162	rs77055143	C	T	0.066869893	0.014483987	4.627234278	3.71E-06	11864	24
aaaac5tgsi5l56qwhz5vf2yabe	genus.Akkermansia.id.4037	4	95070236	rs12498518	C	T	0.066591946	0.014487306	4.611651028	3.99E-06	11864	24
aaaac5tgsi5l56qwhz5vf2yabi	genus.Akkermansia.id.4037	16	81063149	rs2602429	T	C	0.074535241	0.015620127	4.691228767	2.72E-06	11689	23
aaaac5tgsi5l56qwhz5vf2yabm	genus.Akkermansia.id.4037	4	100542921	rs112769434	A	G	0.111704437	0.023644144	4.757466049	1.96E-06	11215	22
aaaac5tgsi5l56qwhz5vf2yabq	genus.Akkermansia.id.4037	4	95073229	rs12501826	G	C	0.066562931	0.014488309	4.605676393	4.11E-06	11864	24
aaaac5tgsi5l56qwhz5vf2yabu	genus.Akkermansia.id.4037	11	130270855	rs59317921	C	T	0.062870629	0.013750991	4.586442247	4.51E-06	11792	23
aaaac5tgsi5l56qwhz5vf2yaby	genus.Akkermansia.id.4037	1	41074472	rs61779207	A	G	-0.076053856	0.01677691	-4.515352326	6.32E-06	11590	23
aaaac5tgsi5l76qwhz5vf2yaa4	genus.Akkermansia.id.4037	4	95003498	rs72663756	C	T	0.066808977	0.014715347	4.573227789	4.80E-06	11859	24
aaaac5tgsi5l76qwhz5vf2yaae	genus.Akkermansia.id.4037	1	105422565	rs11184341	C	G	0.065585479	0.01422364	4.608106095	4.06E-06	11863	24
aaaac5tgsi5l76qwhz5vf2yaai	genus.Akkermansia.id.4037	10	5064327	rs4242783	A	G	0.068545381	0.014770062	4.670957732	3.00E-06	11689	23
aaaac5tgsi5l76qwhz5vf2yaam	genus.Akkermansia.id.4037	4	95063631	rs1605923	T	G	0.066332086	0.0144736	4.587085584	4.49E-06	11864	24
aaaac5tgsi5l76qwhz5vf2yaaq	genus.Akkermansia.id.4037	4	100542167	rs1491244	A	T	0.111185761	0.023634174	4.730002428	2.25E-06	11215	22
aaaac5tgsi5l76qwhz5vf2yaau	genus.Akkermansia.id.4037	4	95070166	rs72663787	G	A	0.066381688	0.014535375	4.569205104	4.90E-06	11864	24
aaaac5tgsi5l76qwhz5vf2yaay	genus.Akkermansia.id.4037	4	95077819	rs11724791	G	A	0.066297026	0.01448876	4.569436304	4.89E-06	11864	24
aaaac5tgsi5l76qwhz5vf2yab4	genus.Akkermansia.id.4037	1	41074392	rs61779206	C	T	-0.074048693	0.016715453	-4.41506803	1.01E-05	11591	23
aaaac5tgsi5l76qwhz5vf2yaba	genus.Akkermansia.id.4037	4	95061207	rs72663782	G	C	0.065723864	0.014485081	4.554532902	5.25E-06	11864	24
aaaac5tgsi5l76qwhz5vf2yabe	genus.Akkermansia.id.4037	1	105422965	rs6668273	G	A	0.065030135	0.014222883	4.565407104	4.99E-06	11863	24
aaaac5tgsi5l76qwhz5vf2yabi	genus.Akkermansia.id.4037	1	41074833	rs736124	T	A	-0.074444249	0.016774403	-4.457472726	8.29E-06	11592	23
aaaac5tgsi5l76qwhz5vf2yabm	genus.Akkermansia.id.4037	10	5068141	rs12411321	T	C	0.073367496	0.016606697	4.470601443	7.80E-06	11864	24
aaaac5tgsi5l76qwhz5vf2yabq	genus.Akkermansia.id.4037	1	105418410	rs4294419	G	A	0.063095981	0.014188523	4.456881264	8.32E-06	11863	24
aaaac5tgsi5l76qwhz5vf2yabu	genus.Akkermansia.id.4037	4	100544511	rs6832119	A	G	0.109671738	0.023645226	4.662159874	3.13E-06	11215	22
aaaac5tgsi5l76qwhz5vf2yaby	genus.Akkermansia.id.4037	18	49473635	rs117107102	G	A	0.204406166	0.043162894	4.670041675	3.01E-06	4974	9
aaaac5tgsi5m36qwhz5vf2yaa4	genus.Akkermansia.id.4037	6	56358121	rs7746753	T	C	-0.062215401	0.014763476	-4.159895663	3.18E-05	11863	24
aaaac5tgsi5m36qwhz5vf2yaae	genus.Akkermansia.id.4037	1	105417494	rs4518914	G	T	0.058725193	0.014218416	4.127883548	3.66E-05	11863	24
aaaac5tgsi5m36qwhz5vf2yaai	genus.Akkermansia.id.4037	1	105569132	rs3007632	A	G	0.062080126	0.014724012	4.168401282	3.07E-05	11864	24
aaaac5tgsi5m36qwhz5vf2yaam	genus.Akkermansia.id.4037	6	56470551	rs13194995	T	A	-0.056234591	0.013576041	-4.125769336	3.69E-05	11863	24
aaaac5tgsi5m36qwhz5vf2yaaq	genus.Akkermansia.id.4037	6	56344561	rs9396215	G	A	-0.06220771	0.014710933	-4.171356572	3.03E-05	11864	24
aaaac5tgsi5m36qwhz5vf2yaau	genus.Akkermansia.id.4037	10	11391939	rs7090767	G	A	0.054953154	0.013398603	4.104585371	4.05E-05	11863	24
aaaac5tgsi5m36qwhz5vf2yaay	genus.Akkermansia.id.4037	4	99556496	rs10489126	T	C	0.079996981	0.019638328	4.244963838	2.19E-05	11592	23
aaaac5tgsi5m36qwhz5vf2yab4	genus.Akkermansia.id.4037	6	56356256	rs35926142	C	T	-0.06220299	0.014770457	-4.152776615	3.28E-05	11863	24
aaaac5tgsi5m36qwhz5vf2yaba	genus.Akkermansia.id.4037	16	59780534	rs11076338	G	A	0.056319408	0.01360261	4.134701231	3.55E-05	11864	24
aaaac5tgsi5m36qwhz5vf2yabe	genus.Akkermansia.id.4037	4	100518483	rs79194015	A	T	0.089891844	0.02096968	4.238042186	2.25E-05	11592	23
aaaac5tgsi5m36qwhz5vf2yabi	genus.Akkermansia.id.4037	3	65674240	rs62245036	T	C	0.194847681	0.045738479	4.176477868	2.96E-05	4266	8
aaaac5tgsi5m36qwhz5vf2yabm	genus.Akkermansia.id.4037	4	877412	rs11736181	C	T	0.067473415	0.016885545	4.112673241	3.91E-05	11795	23
aaaac5tgsi5m36qwhz5vf2yabq	genus.Akkermansia.id.4037	7	46947098	rs62446216	C	T	-0.093979651	0.022090228	-4.176875244	2.96E-05	11860	24
aaaac5tgsi5m36qwhz5vf2yabu	genus.Akkermansia.id.4037	21	35236941	rs9984452	G	C	0.066815229	0.015806994	4.132239598	3.59E-05	11589	23
aaaac5tgsi5m36qwhz5vf2yaby	genus.Akkermansia.id.4037	13	27446491	rs78867551	C	A	0.111343125	0.026505958	4.174354459	2.99E-05	11417	22
aaaac5tgsi5m56qwhz5vf2yaa4	genus.Akkermansia.id.4037	4	100528381	rs76819189	C	T	0.089832277	0.020969755	4.246365701	2.17E-05	11592	23
aaaac5tgsi5m56qwhz5vf2yaae	genus.Akkermansia.id.4037	10	5105823	rs56259338	A	T	0.06781874	0.016697981	4.068276092	4.74E-05	11861	24
aaaac5tgsi5m56qwhz5vf2yaai	genus.Akkermansia.id.4037	2	235642969	rs4474836	T	C	0.061688754	0.014278058	4.296307428	1.74E-05	11864	24
aaaac5tgsi5m56qwhz5vf2yaam	genus.Akkermansia.id.4037	4	100530762	rs112520120	T	C	0.089888571	0.020969864	4.249891086	2.14E-05	11592	23
aaaac5tgsi5m56qwhz5vf2yaaq	genus.Akkermansia.id.4037	16	59339403	rs11649487	T	A	-0.092232162	0.021989574	-4.1874044	2.82E-05	11243	21
aaaac5tgsi5m56qwhz5vf2yaau	genus.Akkermansia.id.4037	1	105432368	rs11184342	A	G	0.061014492	0.014593529	4.157879588	3.21E-05	11860	24
aaaac5tgsi5m56qwhz5vf2yaay	genus.Akkermansia.id.4037	4	100530586	rs76877520	G	A	0.089817557	0.020969895	4.246557833	2.17E-05	11592	23
aaaac5tgsi5m56qwhz5vf2yab4	genus.Akkermansia.id.4037	1	105446608	rs12744105	A	G	0.059833692	0.014421047	4.129230475	3.64E-05	11860	24
aaaac5tgsi5m56qwhz5vf2yaba	genus.Akkermansia.id.4037	13	39817302	rs7982541	C	A	0.1158354	0.027861846	4.077006913	4.56E-05	10699	19
aaaac5tgsi5m56qwhz5vf2yabe	genus.Akkermansia.id.4037	8	11673985	rs78709955	G	C	0.063841931	0.015043478	4.19301216	2.75E-05	11417	22
aaaac5tgsi5m56qwhz5vf2yabi	genus.Akkermansia.id.4037	6	56476023	rs9370544	G	A	-0.055882597	0.013570864	-4.097162124	4.18E-05	11864	24
aaaac5tgsi5m56qwhz5vf2yabm	genus.Akkermansia.id.4037	4	16548975	rs12512971	C	A	0.164301193	0.041045388	4.161871459	3.16E-05	3705	12
aaaac5tgsi5m56qwhz5vf2yabq	genus.Akkermansia.id.4037	2	213326629	rs1842767	C	G	-0.055839225	0.013269428	-4.03998831	5.35E-05	11864	24
aaaac5tgsi5m56qwhz5vf2yabu	genus.Akkermansia.id.4037	13	109710168	rs277835	C	T	0.065351506	0.015826326	4.123678164	3.73E-05	11689	23
aaaac5tgsi5m56qwhz5vf2yaby	genus.Akkermansia.id.4037	10	60890426	rs7922258	G	A	0.072853346	0.017309952	4.181194361	2.90E-05	11864	24
aaaac5tgsi5m76qwhz5vf2yaa4	genus.Akkermansia.id.4037	13	57981349	rs1409238	A	G	-0.052233108	0.013142465	-4.073985971	4.62E-05	11864	24
aaaac5tgsi5m76qwhz5vf2yaae	genus.Akkermansia.id.4037	4	100529085	rs7698547	C	T	0.089599816	0.020969732	4.235422777	2.28E-05	11592	23
aaaac5tgsi5m76qwhz5vf2yaai	genus.Akkermansia.id.4037	1	101589175	rs12727971	A	G	-0.06290775	0.015662323	-3.965239315	7.33E-05	11864	24
aaaac5tgsi5m76qwhz5vf2yaam	genus.Akkermansia.id.4037	4	100533496	rs75487972	T	C	0.089370198	0.020970898	4.232098849	2.32E-05	11592	23
aaaac5tgsi5m76qwhz5vf2yaaq	genus.Akkermansia.id.4037	20	31867840	rs941682	A	G	-0.063295745	0.01437768	-4.435843075	9.17E-06	11808	23
aaaac5tgsi5m76qwhz5vf2yaau	genus.Akkermansia.id.4037	6	56359034	rs11759493	C	A	-0.061915379	0.014773745	-4.126396889	3.68E-05	11864	24
aaaac5tgsi5m76qwhz5vf2yaay	genus.Akkermansia.id.4037	4	100532637	rs745075	T	C	0.089229888	0.020970965	4.225626275	2.38E-05	11592	23
aaaac5tgsi5m76qwhz5vf2yab4	genus.Akkermansia.id.4037	8	83724036	rs77982324	T	C	-0.188480118	0.046330441	-4.139916628	3.47E-05	4311	10
aaaac5tgsi5m76qwhz5vf2yaba	genus.Akkermansia.id.4037	1	39169657	rs116529091	G	A	-0.175570014	0.042362695	-4.144925845	3.40E-05	5416	9
aaaac5tgsi5m76qwhz5vf2yabe	genus.Akkermansia.id.4037	4	100519948	rs2035814	A	G	0.088270225	0.020969969	4.171487188	3.03E-05	11592	23
aaaac5tgsi5m76qwhz5vf2yabi	genus.Akkermansia.id.4037	18	29905667	rs668857	C	A	-0.064545514	0.016070827	-4.028814682	5.61E-05	11863	24
aaaac5tgsi5m76qwhz5vf2yabm	genus.Akkermansia.id.4037	16	7928219	rs4533304	T	G	0.060811928	0.014304785	4.263111627	2.02E-05	11689	23
aaaac5tgsi5m76qwhz5vf2yabq	genus.Akkermansia.id.4037	4	878917	rs6837528	G	A	0.058184748	0.014330884	4.040749483	5.33E-05	11689	23
aaaac5tgsi5m76qwhz5vf2yabu	genus.Akkermansia.id.4037	18	29897276	rs687850	A	G	-0.06436378	0.016077706	-4.039338664	5.36E-05	11864	24
aaaac5tgsi5m76qwhz5vf2yaby	genus.Akkermansia.id.4037	4	100533913	rs41275715	C	T	0.089115517	0.020970921	4.221127554	2.43E-05	11592	23
aaaac5tgsi5mb6qwhz5vf2yaa4	genus.Akkermansia.id.4037	15	97570657	rs12908520	A	G	0.061772023	0.01309539	4.728233573	2.26E-06	11862	24
aaaac5tgsi5mb6qwhz5vf2yaae	genus.Akkermansia.id.4037	1	105422681	rs12026127	G	A	0.063793856	0.014205904	4.494685943	6.97E-06	11860	24
aaaac5tgsi5mb6qwhz5vf2yaai	genus.Akkermansia.id.4037	1	105423732	rs4497215	C	T	0.064304557	0.014223666	4.512352892	6.41E-06	11864	24
aaaac5tgsi5mb6qwhz5vf2yaam	genus.Akkermansia.id.4037	1	105424258	rs12045978	G	A	0.064188693	0.014224469	4.501897865	6.73E-06	11864	24
aaaac5tgsi5mb6qwhz5vf2yaaq	genus.Akkermansia.id.4037	4	95068826	rs2199602	G	T	0.065741906	0.014552898	4.486398056	7.24E-06	11863	24
aaaac5tgsi5mb6qwhz5vf2yaau	genus.Akkermansia.id.4037	4	95069794	rs72663785	C	G	0.065663705	0.014551617	4.484005859	7.33E-06	11863	24
aaaac5tgsi5mb6qwhz5vf2yaay	genus.Akkermansia.id.4037	4	95017716	rs72663769	T	C	0.065513038	0.014711422	4.492640817	7.03E-06	11860	24
aaaac5tgsi5mb6qwhz5vf2yaba	genus.Akkermansia.id.4037	4	100544867	rs6832927	C	A	0.108779677	0.023645197	4.619120012	3.85E-06	11215	22
aaaac5tgsi5mb6qwhz5vf2yabe	genus.Akkermansia.id.4037	4	95001794	rs72663751	G	A	0.065335817	0.014716764	4.47770054	7.55E-06	11859	24
aaaac5tgsi5mb6qwhz5vf2yabi	genus.Akkermansia.id.4037	1	105429581	rs7538356	A	C	0.063783123	0.014222933	4.476852588	7.58E-06	11863	24
aaaac5tgsi5mb6qwhz5vf2yabm	genus.Akkermansia.id.4037	4	95005995	rs4107636	G	C	0.063112242	0.014185109	4.479962546	7.47E-06	11863	24
aaaac5tgsi5mb6qwhz5vf2yabq	genus.Akkermansia.id.4037	4	95088558	rs28613890	C	T	0.063503543	0.014415566	4.419137667	9.91E-06	11864	24
aaaac5tgsi5mb6qwhz5vf2yabu	genus.Akkermansia.id.4037	1	41076028	rs56326809	C	G	-0.072834977	0.01675917	-4.363140628	1.28E-05	11592	23
aaaac5tgsi5mb6qwhz5vf2yaby	genus.Akkermansia.id.4037	4	100545232	rs113653192	C	T	0.108263449	0.02364538	4.59803115	4.27E-06	11215	22
aaaac5tgsi5md6qwhz5vf2yaa4	genus.Akkermansia.id.4037	4	95003642	rs28811282	G	A	0.062581009	0.014186534	4.445943732	8.75E-06	11863	24
aaaac5tgsi5md6qwhz5vf2yaae	genus.Akkermansia.id.4037	4	95003947	rs4600885	A	C	0.062945214	0.014186708	4.471720398	7.76E-06	11863	24
aaaac5tgsi5md6qwhz5vf2yaai	genus.Akkermansia.id.4037	4	95086438	rs72663802	C	T	0.064511183	0.014537633	4.452167014	8.50E-06	11864	24
aaaac5tgsi5md6qwhz5vf2yaam	genus.Akkermansia.id.4037	4	95089137	rs28417458	A	G	0.063243137	0.014416101	4.400877943	1.08E-05	11864	24
aaaac5tgsi5md6qwhz5vf2yaaq	genus.Akkermansia.id.4037	1	105423672	rs4595371	A	G	0.063479126	0.014224233	4.456794362	8.32E-06	11863	24
aaaac5tgsi5md6qwhz5vf2yaau	genus.Akkermansia.id.4037	1	105422058	rs11184340	A	G	0.062861429	0.014225188	4.418209588	9.95E-06	11863	24
aaaac5tgsi5md6qwhz5vf2yaay	genus.Akkermansia.id.4037	1	105419905	rs4269778	G	A	0.062754316	0.014226289	4.408753526	1.04E-05	11863	24
aaaac5tgsi5md6qwhz5vf2yaba	genus.Akkermansia.id.4037	2	240347720	rs72999540	C	T	-0.126737213	0.028409305	-4.358624526	1.31E-05	10249	18
aaaac5tgsi5md6qwhz5vf2yabe	genus.Akkermansia.id.4037	1	105428018	rs12024893	A	G	0.063452306	0.014223197	4.454305145	8.42E-06	11863	24
aaaac5tgsi5md6qwhz5vf2yabi	genus.Akkermansia.id.4037	10	5065747	rs2895059	C	T	0.071889905	0.016606386	4.376316623	1.21E-05	11864	24
aaaac5tgsi5md6qwhz5vf2yabm	genus.Akkermansia.id.4037	4	95003641	rs28858161	T	C	0.062554452	0.014186531	4.444085797	8.83E-06	11863	24
aaaac5tgsi5md6qwhz5vf2yabq	genus.Akkermansia.id.4037	1	105428856	rs36010840	C	T	0.063405854	0.014223435	4.450672508	8.56E-06	11863	24
aaaac5tgsi5md6qwhz5vf2yabu	genus.Akkermansia.id.4037	4	95004722	rs2865331	G	A	0.06249081	0.014187039	4.4378737	9.09E-06	11863	24
aaaac5tgsi5md6qwhz5vf2yaby	genus.Akkermansia.id.4037	4	95004279	rs1988252	G	A	0.062529026	0.014194383	4.433460223	9.27E-06	11863	24
aaaac5tgsi5mf6qwhz5vf2yaa4	genus.Akkermansia.id.4037	4	95027846	rs12646201	G	A	0.064224891	0.014715512	4.403027577	1.07E-05	11860	24
aaaac5tgsi5mf6qwhz5vf2yaae	genus.Akkermansia.id.4037	4	95088301	rs28398254	T	C	0.062718001	0.014408609	4.368727984	1.25E-05	11864	24
aaaac5tgsi5mf6qwhz5vf2yaai	genus.Akkermansia.id.4037	4	95086345	rs28474924	G	C	0.062881415	0.014395899	4.38429025	1.16E-05	11864	24
aaaac5tgsi5mf6qwhz5vf2yaam	genus.Akkermansia.id.4037	4	100545820	rs7693865	C	T	0.107001117	0.023644137	4.543269109	5.54E-06	11215	22
aaaac5tgsi5mf6qwhz5vf2yaaq	genus.Akkermansia.id.4037	4	95005053	rs1848795	A	T	0.062162822	0.01418736	4.414687309	1.01E-05	11863	24
aaaac5tgsi5mf6qwhz5vf2yaau	genus.Akkermansia.id.4037	4	95002429	rs28776332	G	A	0.062122591	0.014185885	4.41374799	1.02E-05	11863	24
aaaac5tgsi5mf6qwhz5vf2yaay	genus.Akkermansia.id.4037	4	95003200	rs6840757	T	C	0.062095246	0.014186681	4.411450434	1.03E-05	11863	24
aaaac5tgsi5mf6qwhz5vf2yaba	genus.Akkermansia.id.4037	4	94998544	rs72663744	C	T	0.064039719	0.014713149	4.392901433	1.12E-05	11856	24
aaaac5tgsi5mf6qwhz5vf2yabe	genus.Akkermansia.id.4037	9	139060991	rs34896295	T	A	-0.108411893	0.024341631	-4.400632656	1.08E-05	11440	21
aaaac5tgsi5mf6qwhz5vf2yabi	genus.Akkermansia.id.4037	1	105416335	rs4240947	C	T	0.061420942	0.014213684	4.327289806	1.51E-05	11863	24
aaaac5tgsi5mf6qwhz5vf2yabm	genus.Akkermansia.id.4037	4	95002595	rs66638531	G	A	0.061666635	0.014186445	4.381881165	1.18E-05	11863	24
aaaac5tgsi5mf6qwhz5vf2yabq	genus.Akkermansia.id.4037	1	105429577	rs7542735	G	A	0.062606192	0.01422294	4.39239184	1.12E-05	11864	24
aaaac5tgsi5mf6qwhz5vf2yabu	genus.Akkermansia.id.4037	4	95002846	rs1841926	C	T	0.06161198	0.014186593	4.376632707	1.21E-05	11863	24
aaaac5tgsi5mf6qwhz5vf2yaby	genus.Akkermansia.id.4037	1	105417859	rs4520427	A	T	0.06237894	0.014333498	4.337934709	1.44E-05	11689	23
aaaac5tgsi5mh6qwhz5vf2yaa4	genus.Akkermansia.id.4037	10	5084481	rs11252899	G	A	0.072052113	0.016907661	4.278696138	1.88E-05	11788	23
aaaac5tgsi5mh6qwhz5vf2yaae	genus.Akkermansia.id.4037	11	130271647	rs747249	G	A	0.058840628	0.013708043	4.312830458	1.61E-05	11864	24
aaaac5tgsi5mh6qwhz5vf2yaai	genus.Akkermansia.id.4037	4	94995064	rs10005131	T	G	0.060717938	0.013754043	4.433439216	9.27E-06	11864	24
aaaac5tgsi5mh6qwhz5vf2yaam	genus.Akkermansia.id.4037	4	100546600	rs79837054	T	C	0.105859701	0.023649166	4.494977846	6.96E-06	11215	22
aaaac5tgsi5mh6qwhz5vf2yaaq	genus.Akkermansia.id.4037	1	105419946	rs4350208	A	C	0.061877688	0.01421756	4.349823795	1.36E-05	11864	24
aaaac5tgsi5mh6qwhz5vf2yaau	genus.Akkermansia.id.4037	1	105415243	rs4130569	A	G	0.061260792	0.014223653	4.309271408	1.64E-05	11860	24
aaaac5tgsi5mh6qwhz5vf2yaay	genus.Akkermansia.id.4037	13	39820647	rs75005672	A	G	0.124011569	0.028682267	4.276991893	1.89E-05	10121	18
aaaac5tgsi5mh6qwhz5vf2yab4	genus.Akkermansia.id.4037	4	94995296	rs6813655	A	T	0.060419881	0.01375451	4.411158303	1.03E-05	11864	24
aaaac5tgsi5mh6qwhz5vf2yaba	genus.Akkermansia.id.4037	1	105421230	rs12123526	A	G	0.061749599	0.014221155	4.341143747	1.42E-05	11863	24
aaaac5tgsi5mh6qwhz5vf2yabe	genus.Akkermansia.id.4037	10	5066511	rs1937881	C	T	0.07049738	0.016603929	4.290646442	1.78E-05	11864	24
aaaac5tgsi5mh6qwhz5vf2yabi	genus.Akkermansia.id.4037	10	82771550	rs75908377	G	A	-0.136877431	0.031932642	-4.236810062	2.27E-05	8780	15
aaaac5tgsi5mh6qwhz5vf2yabm	genus.Akkermansia.id.4037	4	94993624	rs2048299	T	C	0.060431449	0.013753593	4.414751671	1.01E-05	11864	24
aaaac5tgsi5mh6qwhz5vf2yabq	genus.Akkermansia.id.4037	4	94993387	rs1509949	A	C	0.062139336	0.014143512	4.40967	1.04E-05	11859	24
aaaac5tgsi5mh6qwhz5vf2yabu	genus.Akkermansia.id.4037	4	95001695	rs1600086	G	C	0.061210001	0.014186748	4.349226915	1.37E-05	11863	24
aaaac5tgsi5mh6qwhz5vf2yaby	genus.Akkermansia.id.4037	4	94994045	rs1509950	A	G	0.060395425	0.013753656	4.411902631	1.02E-05	11864	24
aaaac5tgsi5mj6qwhz5vf2yaa4	genus.Akkermansia.id.4037	4	95020399	rs75309298	G	A	0.063137556	0.014715091	4.32459438	1.53E-05	11860	24
aaaac5tgsi5mj6qwhz5vf2yaae	genus.Akkermansia.id.4037	10	60876067	rs7100838	A	G	0.0765167	0.017272258	4.398287353	1.09E-05	11864	24
aaaac5tgsi5mj6qwhz5vf2yaai	genus.Akkermansia.id.4037	11	130276427	rs6590455	C	T	0.056684755	0.01371042	4.238094076	2.25E-05	11859	24
aaaac5tgsi5mj6qwhz5vf2yaam	genus.Akkermansia.id.4037	1	105427932	rs12021728	G	A	0.061999476	0.014223563	4.353202249	1.34E-05	11863	24
aaaac5tgsi5mj6qwhz5vf2yaaq	genus.Akkermansia.id.4037	1	105420068	rs4351646	A	C	0.061486819	0.014217907	4.323215918	1.54E-05	11863	24
aaaac5tgsi5mj6qwhz5vf2yaau	genus.Akkermansia.id.4037	4	95001442	rs1588383	G	A	0.061078003	0.014186781	4.33974657	1.43E-05	11863	24
aaaac5tgsi5mj6qwhz5vf2yaay	genus.Akkermansia.id.4037	1	105421918	rs12025900	G	A	0.061326044	0.014225534	4.307969041	1.65E-05	11863	24
aaaac5tgsi5mj6qwhz5vf2yaba	genus.Akkermansia.id.4037	1	105425342	rs4304592	G	A	0.061708555	0.014226541	4.338165306	1.44E-05	11863	24
aaaac5tgsi5mj6qwhz5vf2yabe	genus.Akkermansia.id.4037	1	105420478	rs10881204	C	A	0.061374011	0.01422976	4.312144811	1.62E-05	11863	24
aaaac5tgsi5mj6qwhz5vf2yabi	genus.Akkermansia.id.4037	6	71607217	rs118022712	G	A	-0.103241503	0.023656745	-4.312656329	1.61E-05	10770	20
aaaac5tgsi5mj6qwhz5vf2yabm	genus.Akkermansia.id.4037	6	56349751	rs45486696	A	G	-0.06439859	0.01469414	-4.324096071	1.53E-05	11864	24
aaaac5tgsi5mj6qwhz5vf2yabq	genus.Akkermansia.id.4037	1	105426495	rs6682213	C	T	0.061753411	0.01422293	4.335442426	1.45E-05	11863	24
aaaac5tgsi5mj6qwhz5vf2yabu	genus.Akkermansia.id.4037	1	105419415	rs12121410	A	G	0.061273466	0.014217922	4.30487265	1.67E-05	11864	24
aaaac5tgsi5mj6qwhz5vf2yaby	genus.Akkermansia.id.4037	1	105427096	rs7538735	A	T	0.0617762	0.014222977	4.333555601	1.47E-05	11863	24
aaaac5tgsi5ml6qwhz5vf2yaa4	genus.Akkermansia.id.4037	6	56342806	rs9396214	C	A	-0.064328718	0.014713144	-4.307525239	1.65E-05	11864	24
aaaac5tgsi5ml6qwhz5vf2yaae	genus.Akkermansia.id.4037	1	105421177	rs12123501	A	G	0.061173496	0.014220282	4.301593114	1.70E-05	11863	24
aaaac5tgsi5ml6qwhz5vf2yaai	genus.Akkermansia.id.4037	6	56343598	rs34954984	A	G	-0.064469034	0.014762372	-4.312229923	1.62E-05	11864	24
aaaac5tgsi5ml6qwhz5vf2yaam	genus.Akkermansia.id.4037	4	100518746	rs111311092	A	T	0.103852651	0.023611973	4.407745414	1.04E-05	11215	22
aaaac5tgsi5ml6qwhz5vf2yaaq	genus.Akkermansia.id.4037	12	130309670	rs111862613	C	T	0.091119928	0.019674815	4.645510965	3.39E-06	11620	22
aaaac5tgsi5ml6qwhz5vf2yaau	genus.Akkermansia.id.4037	4	100523402	rs76564762	C	T	0.104060424	0.023616744	4.424504244	9.67E-06	11215	22
aaaac5tgsi5ml6qwhz5vf2yaay	genus.Akkermansia.id.4037	10	60873619	rs10826270	A	G	0.075724869	0.017299014	4.366961272	1.26E-05	11864	24
aaaac5tgsi5ml6qwhz5vf2yaba	genus.Akkermansia.id.4037	1	105424848	rs12741933	G	A	0.061512578	0.014224035	4.320291597	1.56E-05	11864	24
aaaac5tgsi5ml6qwhz5vf2yabe	genus.Akkermansia.id.4037	4	100549105	rs74399905	T	A	0.103135647	0.023484647	4.430274427	9.41E-06	11215	22
aaaac5tgsi5ml6qwhz5vf2yabi	genus.Akkermansia.id.4037	2	213333243	rs62186293	C	T	-0.057987817	0.01356175	-4.270428775	1.95E-05	11590	23
aaaac5tgsi5ml6qwhz5vf2yabm	genus.Akkermansia.id.4037	7	131926988	rs1125855	T	C	0.078841483	0.019062774	4.200382553	2.66E-05	11348	21
aaaac5tgsi5ml6qwhz5vf2yabq	genus.Akkermansia.id.4037	1	55522083	rs45598138	A	C	-0.133208075	0.031038504	-4.332177411	1.48E-05	9611	16
aaaac5tgsi5ml6qwhz5vf2yabu	genus.Akkermansia.id.4037	4	95000871	rs10007153	T	G	0.060552651	0.014186819	4.305950022	1.66E-05	11863	24
aaaac5tgsi5ml6qwhz5vf2yaby	genus.Akkermansia.id.4037	1	105421690	rs12746545	A	T	0.061020705	0.014225294	4.283446941	1.84E-05	11863	24
aaaac5tgsi5mn6qwhz5vf2yaa4	genus.Akkermansia.id.4037	1	105418961	rs12118776	A	T	0.060448319	0.014217818	4.250419114	2.13E-05	11863	24
aaaac5tgsi5mn6qwhz5vf2yaae	genus.Akkermansia.id.4037	7	156433679	rs74678591	T	C	-0.173708971	0.040180195	-4.327100334	1.51E-05	5393	10
aaaac5tgsi5mn6qwhz5vf2yaai	genus.Akkermansia.id.4037	1	105415858	rs12752777	C	T	0.059908431	0.0142212	4.217067591	2.47E-05	11861	24
aaaac5tgsi5mn6qwhz5vf2yaam	genus.Akkermansia.id.4037	4	100551372	rs10516447	A	G	0.103262394	0.023484769	4.434056258	9.25E-06	11215	22
aaaac5tgsi5mn6qwhz5vf2yaaq	genus.Akkermansia.id.4037	10	87008066	rs11593466	C	T	-0.099307996	0.022904552	-4.194839639	2.73E-05	11864	24
aaaac5tgsi5mn6qwhz5vf2yaau	genus.Akkermansia.id.4037	6	56350645	rs6913572	C	T	-0.063993498	0.014701814	-4.294166605	1.75E-05	11863	24
aaaac5tgsi5mn6qwhz5vf2yaay	genus.Akkermansia.id.4037	6	56350339	rs2273974	T	A	-0.064012003	0.01470161	-4.293464145	1.76E-05	11864	24
aaaac5tgsi5mn6qwhz5vf2yaba	genus.Akkermansia.id.4037	10	5114693	rs1937908	G	A	0.066357566	0.015824372	4.240064977	2.23E-05	11689	23
aaaac5tgsi5mn6qwhz5vf2yabe	genus.Akkermansia.id.4037	1	105420725	rs11184339	A	G	0.060769747	0.01422534	4.269716107	1.96E-05	11864	24
aaaac5tgsi5mn6qwhz5vf2yabi	genus.Akkermansia.id.4037	6	56365001	rs4544910	A	G	-0.063895801	0.014703598	-4.287710754	1.81E-05	11863	24
aaaac5tgsi5mn6qwhz5vf2yabm	genus.Akkermansia.id.4037	1	105426134	rs5009725	T	A	0.061115725	0.014225463	4.293504061	1.76E-05	11863	24
aaaac5tgsi5mn6qwhz5vf2yabq	genus.Akkermansia.id.4037	4	94999939	rs12502748	T	C	0.060262893	0.014195181	4.278646819	1.88E-05	11863	24
aaaac5tgsi5mn6qwhz5vf2yabu	genus.Akkermansia.id.4037	1	105418852	rs12128248	T	C	0.060193782	0.014218128	4.233129856	2.30E-05	11863	24
aaaac5tgsi5mn6qwhz5vf2yaby	genus.Akkermansia.id.4037	6	56352451	rs1359070	T	C	-0.064096425	0.014758076	-4.285343793	1.82E-05	11864	24
aaaac5tgsi5mp6qwhz5vf2yaa4	genus.Akkermansia.id.4037	10	87008410	rs985239	A	T	-0.099120217	0.022904889	-4.175099315	2.98E-05	11864	24
aaaac5tgsi5mp6qwhz5vf2yaae	genus.Akkermansia.id.4037	4	100524149	rs111303866	C	A	0.103212294	0.023628249	4.388867321	1.14E-05	11215	22
aaaac5tgsi5mp6qwhz5vf2yaai	genus.Akkermansia.id.4037	4	100524148	rs112707021	G	A	0.103212294	0.023628249	4.388867321	1.14E-05	11215	22
aaaac5tgsi5mp6qwhz5vf2yaam	genus.Akkermansia.id.4037	4	95000962	rs58952293	A	G	0.0602298	0.014194275	4.276870836	1.90E-05	11863	24
aaaac5tgsi5mp6qwhz5vf2yaaq	genus.Akkermansia.id.4037	1	105427107	rs6583091	C	T	0.061053052	0.014225756	4.288123212	1.80E-05	11863	24
aaaac5tgsi5mp6qwhz5vf2yaau	genus.Akkermansia.id.4037	4	100520521	rs6837699	G	A	0.102807427	0.023611407	4.36229003	1.29E-05	11215	22
aaaac5tgsi5mp6qwhz5vf2yaay	genus.Akkermansia.id.4037	11	130266117	rs10894192	A	T	0.057724211	0.013368928	4.331628328	1.48E-05	11689	23
aaaac5tgsi5mp6qwhz5vf2yab4	genus.Akkermansia.id.4037	4	100547579	rs6842339	T	G	0.102355573	0.023485751	4.384807435	1.16E-05	11215	22
aaaac5tgsi5mp6qwhz5vf2yaba	genus.Akkermansia.id.4037	6	56344103	rs13204556	C	A	-0.063897582	0.014774037	-4.264505557	2.00E-05	11864	24
aaaac5tgsi5mp6qwhz5vf2yabe	genus.Akkermansia.id.4037	13	39824403	rs17444627	C	T	0.120397818	0.028644135	4.190888411	2.78E-05	10121	18
aaaac5tgsi5mp6qwhz5vf2yabi	genus.Akkermansia.id.4037	10	60872204	rs7921450	C	T	0.074626176	0.017316056	4.302819101	1.69E-05	11864	24
aaaac5tgsi5mp6qwhz5vf2yabm	genus.Akkermansia.id.4037	1	105419539	rs4275466	T	C	0.060501062	0.014218405	4.25218414	2.12E-05	11863	24
aaaac5tgsi5mp6qwhz5vf2yabq	genus.Akkermansia.id.4037	6	56354667	rs1359068	A	C	-0.064029736	0.014764443	-4.275805921	1.90E-05	11864	24
aaaac5tgsi5mp6qwhz5vf2yabu	genus.Akkermansia.id.4037	6	56343650	rs72877350	G	A	-0.063737418	0.014763072	-4.261700356	2.03E-05	11864	24
aaaac5tgsi5mp6qwhz5vf2yaby	genus.Akkermansia.id.4037	13	39820513	rs78252887	C	T	0.121365772	0.028677154	4.184594849	2.86E-05	10121	18
aaaac5tgsi5mr6qwhz5vf2yaa4	genus.Akkermansia.id.4037	19	54639342	rs111714632	A	T	-0.056535667	0.013516341	-4.13362766	3.57E-05	11620	22
aaaac5tgsi5mr6qwhz5vf2yaae	genus.Akkermansia.id.4037	16	7929075	rs61564626	T	C	0.063084082	0.014305609	4.413120262	1.02E-05	11689	23
aaaac5tgsi5mr6qwhz5vf2yaai	genus.Akkermansia.id.4037	10	60894831	rs7898361	T	C	0.075042576	0.017276231	4.313019688	1.61E-05	11864	24
aaaac5tgsi5mr6qwhz5vf2yaam	genus.Akkermansia.id.4037	1	105420236	rs4568841	G	C	0.060389238	0.014226833	4.243024211	2.21E-05	11863	24
aaaac5tgsi5mr6qwhz5vf2yaaq	genus.Akkermansia.id.4037	4	100514585	rs112812594	G	A	0.101708773	0.02341699	4.343709625	1.40E-05	11215	22
aaaac5tgsi5mr6qwhz5vf2yaau	genus.Akkermansia.id.4037	4	95020110	rs10212991	G	A	0.060570148	0.014203638	4.288997957	1.79E-05	11864	24
aaaac5tgsi5mr6qwhz5vf2yaay	genus.Akkermansia.id.4037	10	60874016	rs1821307	G	T	0.074903891	0.017339086	4.306689956	1.66E-05	11864	24
aaaac5tgsi5mr6qwhz5vf2yaba	genus.Akkermansia.id.4037	4	100547715	rs112048442	G	A	0.102046691	0.023488147	4.371695389	1.23E-05	11213	22
aaaac5tgsi5mr6qwhz5vf2yabe	genus.Akkermansia.id.4037	10	92795811	rs2002552	C	T	0.055325832	0.013551321	4.178903642	2.93E-05	11689	23
aaaac5tgsi5mr6qwhz5vf2yabi	genus.Akkermansia.id.4037	10	5114442	rs1937907	G	A	0.069462888	0.016787897	4.171470901	3.03E-05	11689	23
aaaac5tgsi5mr6qwhz5vf2yabm	genus.Akkermansia.id.4037	10	5114183	rs34477787	C	A	0.069724577	0.016897174	4.171097093	3.03E-05	11689	23
aaaac5tgsi5mr6qwhz5vf2yabq	genus.Akkermansia.id.4037	12	30928847	rs1843309	C	T	-0.058173052	0.01334416	-4.337584988	1.44E-05	11859	24
aaaac5tgsi5mr6qwhz5vf2yabu	genus.Akkermansia.id.4037	1	105416364	rs4847071	G	A	0.059393505	0.014214987	4.183452579	2.87E-05	11863	24
aaaac5tgsi5mr6qwhz5vf2yaby	genus.Akkermansia.id.4037	4	94999892	rs12502728	T	C	0.059826296	0.014195307	4.247905294	2.16E-05	11863	24
aaaac5tgsi5mt6qwhz5vf2yaa4	genus.Akkermansia.id.4037	10	60880290	rs12245712	A	G	0.074602251	0.017278559	4.292311501	1.77E-05	11864	24
aaaac5tgsi5mt6qwhz5vf2yaae	genus.Akkermansia.id.4037	10	60892390	rs996355	T	C	0.07504501	0.017269108	4.30103873	1.70E-05	11864	24
aaaac5tgsi5mt6qwhz5vf2yaai	genus.Akkermansia.id.4037	6	56353159	rs35671304	G	C	-0.063283038	0.014669226	-4.253213317	2.11E-05	11864	24
aaaac5tgsi5mt6qwhz5vf2yaam	genus.Akkermansia.id.4037	1	105415619	rs11184334	A	G	0.058994382	0.014214583	4.164465457	3.12E-05	11863	24
aaaac5tgsi5mt6qwhz5vf2yaaq	genus.Akkermansia.id.4037	1	105419370	rs12118104	T	A	0.06014396	0.014218297	4.226882563	2.37E-05	11863	24
aaaac5tgsi5mt6qwhz5vf2yaau	genus.Akkermansia.id.4037	1	105417186	rs12724139	G	T	0.059614949	0.014222869	4.188267787	2.81E-05	11860	24
aaaac5tgsi5mt6qwhz5vf2yaay	genus.Akkermansia.id.4037	1	105416171	rs4316374	G	A	0.059263801	0.014214903	4.174563753	2.99E-05	11863	24
aaaac5tgsi5mt6qwhz5vf2yaba	genus.Akkermansia.id.4037	6	56343433	rs9370535	C	T	-0.063292923	0.014764442	-4.232521605	2.31E-05	11864	24
aaaac5tgsi5mt6qwhz5vf2yabe	genus.Akkermansia.id.4037	1	105419225	rs12121343	C	G	0.059785927	0.014217689	4.202740016	2.64E-05	11863	24
aaaac5tgsi5mt6qwhz5vf2yabi	genus.Akkermansia.id.4037	1	105421048	rs12120844	C	T	0.060043034	0.014225639	4.218784526	2.46E-05	11863	24
aaaac5tgsi5mt6qwhz5vf2yabm	genus.Akkermansia.id.4037	6	56365814	rs4283892	G	A	-0.062981645	0.01474642	-4.228172611	2.36E-05	11863	24
aaaac5tgsi5mt6qwhz5vf2yabq	genus.Akkermansia.id.4037	10	5062171	rs28571848	C	T	0.069187708	0.016520597	4.193446558	2.75E-05	11689	23
aaaac5tgsi5mt6qwhz5vf2yabu	genus.Akkermansia.id.4037	2	150195319	rs62190576	A	G	0.105541474	0.025962998	4.251627306	2.12E-05	10718	20
aaaac5tgsi5mt6qwhz5vf2yaby	genus.Akkermansia.id.4037	17	77979758	rs9898761	A	G	0.061324141	0.014415744	4.308094526	1.65E-05	11689	23
aaaac5tgsi5mv6qwhz5vf2yaa4	genus.Akkermansia.id.4037	12	9219199	rs61916014	C	T	0.11646905	0.026707584	4.307086442	1.65E-05	10878	20
aaaac5tgsi5mv6qwhz5vf2yaae	genus.Akkermansia.id.4037	13	39821709	rs77558553	C	T	0.119212525	0.028615878	4.15034567	3.32E-05	10121	18
aaaac5tgsi5mv6qwhz5vf2yaai	genus.Akkermansia.id.4037	6	56370560	rs4331988	T	C	-0.063116691	0.014769855	-4.23143062	2.32E-05	11863	24
aaaac5tgsi5mv6qwhz5vf2yaam	genus.Akkermansia.id.4037	7	156433555	rs117535072	C	A	-0.171577669	0.040203923	-4.255405696	2.09E-05	5393	10
aaaac5tgsi5mv6qwhz5vf2yaaq	genus.Akkermansia.id.4037	6	56353760	rs6459163	T	G	-0.063434623	0.01476513	-4.234061571	2.30E-05	11864	24
aaaac5tgsi5mv6qwhz5vf2yaau	genus.Akkermansia.id.4037	1	41085794	rs12059241	G	C	-0.069943877	0.017114799	-4.094242553	4.24E-05	11592	23
aaaac5tgsi5mv6qwhz5vf2yaay	genus.Akkermansia.id.4037	10	60889912	rs11006378	A	G	0.074558217	0.01726583	4.278047514	1.89E-05	11864	24
aaaac5tgsi5mv6qwhz5vf2yaba	genus.Akkermansia.id.4037	1	105430462	rs10785717	T	C	0.06219417	0.014613396	4.237904708	2.26E-05	11793	23
aaaac5tgsi5mv6qwhz5vf2yabe	genus.Akkermansia.id.4037	1	105447927	rs10881211	T	C	0.06116642	0.014437056	4.216635043	2.48E-05	11864	24
aaaac5tgsi5mv6qwhz5vf2yabi	genus.Akkermansia.id.4037	2	213310616	rs56009609	T	G	-0.056831047	0.013551441	-4.14539989	3.39E-05	11592	23
aaaac5tgsi5mv6qwhz5vf2yabm	genus.Akkermansia.id.4037	10	60894724	rs7894911	A	G	0.074429657	0.017286229	4.263601967	2.01E-05	11864	24
aaaac5tgsi5mv6qwhz5vf2yabq	genus.Akkermansia.id.4037	4	100517005	rs2903202	A	T	0.090961888	0.02090805	4.294353153	1.75E-05	11592	23
aaaac5tgsi5mv6qwhz5vf2yabu	genus.Akkermansia.id.4037	10	60879016	rs892250	C	A	0.074255246	0.017324862	4.262871543	2.02E-05	11864	24
aaaac5tgsi5mv6qwhz5vf2yaby	genus.Akkermansia.id.4037	1	105416523	rs4847072	C	T	0.058804581	0.014214941	4.141995063	3.44E-05	11863	24
aaaac5tgsi5mx6qwhz5vf2yaa4	genus.Akkermansia.id.4037	4	100551756	rs6844547	C	T	0.101044577	0.023482787	4.336605353	1.45E-05	11215	22
aaaac5tgsi5mx6qwhz5vf2yaae	genus.Akkermansia.id.4037	7	98157547	rs2697493	A	C	-0.055805021	0.01324417	-4.194615393	2.73E-05	11689	23
aaaac5tgsi5mx6qwhz5vf2yaai	genus.Akkermansia.id.4037	10	60867788	rs11006371	A	G	0.073558777	0.017308526	4.223766204	2.40E-05	11864	24
aaaac5tgsi5mx6qwhz5vf2yaam	genus.Akkermansia.id.4037	5	104242739	rs1153985	A	G	0.064922919	0.015664763	4.141760897	3.45E-05	11586	23
aaaac5tgsi5mx6qwhz5vf2yaaq	genus.Akkermansia.id.4037	1	105417473	rs4518913	A	T	0.059184228	0.014218234	4.160716537	3.17E-05	11863	24
aaaac5tgsi5mx6qwhz5vf2yaau	genus.Akkermansia.id.4037	1	105447785	rs11184344	C	T	0.06097763	0.014419479	4.210698824	2.55E-05	11863	24
aaaac5tgsi5mx6qwhz5vf2yaay	genus.Akkermansia.id.4037	16	80868194	rs7190691	T	C	-0.09592977	0.02284356	-4.173925498	2.99E-05	11861	24
aaaac5tgsi5mx6qwhz5vf2yab4	genus.Akkermansia.id.4037	4	100548163	rs79293902	C	T	0.100592661	0.023485538	4.309003354	1.64E-05	11215	22
aaaac5tgsi5mx6qwhz5vf2yaba	genus.Akkermansia.id.4037	21	35254287	rs9978363	A	G	0.070081589	0.016081896	4.197284815	2.70E-05	11689	23
aaaac5tgsi5mx6qwhz5vf2yabe	genus.Akkermansia.id.4037	8	31784872	rs149984771	G	A	0.099003674	0.023900751	4.170076232	3.04E-05	11348	21
aaaac5tgsi5mx6qwhz5vf2yabi	genus.Akkermansia.id.4037	8	83723936	rs117269971	A	G	-0.193081032	0.046258194	-4.222894833	2.41E-05	4311	10
aaaac5tgsi5mx6qwhz5vf2yabm	genus.Akkermansia.id.4037	4	100517144	rs79606973	T	A	0.090716282	0.020969403	4.278231041	1.88E-05	11592	23
aaaac5tgsi5mx6qwhz5vf2yabq	genus.Akkermansia.id.4037	1	105415658	rs11184335	A	G	0.058261274	0.014208167	4.113087754	3.90E-05	11863	24
aaaac5tgsi5mx6qwhz5vf2yabu	genus.Akkermansia.id.4037	6	56363486	rs4715625	T	C	-0.062545998	0.014702811	-4.195207972	2.73E-05	11863	24
aaaac5tgsi5mx6qwhz5vf2yaby	genus.Akkermansia.id.4037	4	100551902	rs6845301	G	A	0.100904296	0.023482958	4.328626179	1.50E-05	11215	22
aaaac5tgsi5mz6qwhz5vf2yaa4	genus.Akkermansia.id.4037	15	97578967	rs12904881	G	A	0.057763545	0.013143914	4.421935573	9.78E-06	11864	24
aaaac5tgsi5mz6qwhz5vf2yaae	genus.Akkermansia.id.4037	10	60894393	rs10491017	G	A	0.073996226	0.017286193	4.241052834	2.22E-05	11864	24
aaaac5tgsi5mz6qwhz5vf2yaai	genus.Akkermansia.id.4037	1	41029533	rs28643559	T	C	-0.071859816	0.017231507	-4.097713535	4.17E-05	11589	23
aaaac5tgsi5mz6qwhz5vf2yaam	genus.Akkermansia.id.4037	3	56806145	rs9812484	A	G	-0.071223038	0.017473371	-4.209451499	2.56E-05	11862	24
aaaac5tgsi5mz6qwhz5vf2yaaq	genus.Akkermansia.id.4037	6	56327849	rs11758339	C	T	-0.063922671	0.015128773	-4.181592284	2.89E-05	11864	24
aaaac5tgsi5mz6qwhz5vf2yaau	genus.Akkermansia.id.4037	18	29897513	rs656946	C	T	-0.06536686	0.016055721	-4.08791792	4.35E-05	11864	24
aaaac5tgsi5mz6qwhz5vf2yaay	genus.Akkermansia.id.4037	1	41085926	rs12059305	G	A	-0.069230721	0.017114002	-4.05170301	5.08E-05	11592	23
aaaac5tgsi5mz6qwhz5vf2yab4	genus.Akkermansia.id.4037	4	100508544	rs2035815	T	C	0.089993309	0.020924765	4.249608666	2.14E-05	11592	23
aaaac5tgsi5mz6qwhz5vf2yaba	genus.Akkermansia.id.4037	4	100518283	rs17533489	T	C	0.090503749	0.02096968	4.266233459	1.99E-05	11592	23
aaaac5tgsi5mz6qwhz5vf2yabe	genus.Akkermansia.id.4037	10	60894349	rs10491016	G	T	0.074027104	0.017289732	4.232829926	2.31E-05	11862	24
aaaac5tgsi5mz6qwhz5vf2yabi	genus.Akkermansia.id.4037	1	105417214	rs12758536	G	A	0.058667991	0.014222313	4.122406637	3.75E-05	11859	24
aaaac5tgsi5mz6qwhz5vf2yabm	genus.Akkermansia.id.4037	13	39829883	rs76463726	G	A	0.140699341	0.034266246	4.203493787	2.63E-05	7605	13
aaaac5tgsi5mz6qwhz5vf2yabq	genus.Akkermansia.id.4037	15	97576504	rs2159616	A	G	0.057603447	0.013141453	4.405722373	1.05E-05	11864	24
aaaac5tgsi5mz6qwhz5vf2yabu	genus.Akkermansia.id.4037	10	87005222	rs1973640	C	T	-0.097894771	0.023089208	-4.105001064	4.04E-05	11864	24
aaaac5tgsi5mz6qwhz5vf2yaby	genus.Akkermansia.id.4037	4	95028183	rs7685853	C	T	0.059303636	0.01420379	4.204467547	2.62E-05	11863	24
aaaac5tgsi5n36qwhz5vf2yaa4	genus.Akkermansia.id.4037	10	12068542	rs12415637	C	T	0.053027638	0.013028287	4.036025061	5.44E-05	11864	24
aaaac5tgsi5n36qwhz5vf2yaae	genus.Akkermansia.id.4037	13	57958915	rs9537728	C	T	-0.051154383	0.013104183	-3.937574036	8.23E-05	11863	24
aaaac5tgsi5n36qwhz5vf2yaai	genus.Akkermansia.id.4037	1	210371949	rs2485903	G	A	0.0516624	0.013046188	3.970961417	7.16E-05	11864	24
aaaac5tgsi5n36qwhz5vf2yaam	genus.Akkermansia.id.4037	8	83725587	rs77876409	A	G	-0.183555242	0.046362897	-4.008923254	6.10E-05	4311	10
aaaac5tgsi5n36qwhz5vf2yaaq	genus.Akkermansia.id.4037	13	57873659	rs7325822	T	G	-0.051201466	0.013109441	-3.92677977	8.61E-05	11864	24
aaaac5tgsi5n36qwhz5vf2yaau	genus.Akkermansia.id.4037	4	9779636	rs9685502	T	G	-0.157535383	0.041343582	-4.008010569	6.12E-05	4389	10
aaaac5tgsi5n36qwhz5vf2yaay	genus.Akkermansia.id.4037	10	12069562	rs7079622	T	C	0.052968385	0.013028599	4.037237266	5.41E-05	11864	24
aaaac5tgsi5n36qwhz5vf2yab4	genus.Akkermansia.id.4037	20	31855127	rs6120204	T	C	-0.061061276	0.014407126	-4.280063643	1.87E-05	11805	23
aaaac5tgsi5n36qwhz5vf2yaba	genus.Akkermansia.id.4037	1	105419019	rs11184337	T	A	0.058698507	0.014787992	3.960422015	7.48E-05	11864	24
aaaac5tgsi5n36qwhz5vf2yabe	genus.Akkermansia.id.4037	10	77242948	rs7086719	G	A	-0.076788365	0.019114825	-4.075377987	4.59E-05	11864	24
aaaac5tgsi5n36qwhz5vf2yabi	genus.Akkermansia.id.4037	13	57981142	rs1409240	A	T	-0.05115098	0.013101697	-3.931077528	8.46E-05	11864	24
aaaac5tgsi5n36qwhz5vf2yabm	genus.Akkermansia.id.4037	1	210370956	rs2494174	A	C	0.051672315	0.013053189	3.969773292	7.19E-05	11864	24
aaaac5tgsi5n36qwhz5vf2yabq	genus.Akkermansia.id.4037	22	25223662	rs4820615	G	A	-0.056314036	0.013909963	-4.024023375	5.72E-05	11689	23
aaaac5tgsi5n36qwhz5vf2yabu	genus.Akkermansia.id.4037	13	57976166	rs9537740	C	T	-0.051116208	0.013105179	-3.928128729	8.56E-05	11861	24
aaaac5tgsi5n36qwhz5vf2yaby	genus.Akkermansia.id.4037	5	76177878	rs11746500	G	A	0.05243691	0.013125439	3.982541953	6.82E-05	11689	23
aaaac5tgsi5n36qwhz5vf2yaca	genus.Akkermansia.id.4037	22	27423564	rs715496	T	C	-0.061795088	0.015738309	-3.921581611	8.80E-05	11864	24
aaaac5tgsi5n56qwhz5vf2yaa4	genus.Akkermansia.id.4037	1	105428095	rs9725099	A	T	0.058981567	0.014808099	3.956247373	7.61E-05	11863	24
aaaac5tgsi5n56qwhz5vf2yaae	genus.Akkermansia.id.4037	6	56315830	rs9349822	T	C	-0.06023015	0.015097931	-3.954239097	7.68E-05	11860	24
aaaac5tgsi5n56qwhz5vf2yaai	genus.Akkermansia.id.4037	10	12075344	rs7085948	G	A	0.052932128	0.013022383	4.027425121	5.64E-05	11864	24
aaaac5tgsi5n56qwhz5vf2yaam	genus.Akkermansia.id.4037	8	11104111	rs7824557	A	G	-0.053408853	0.013363276	-4.005884513	6.18E-05	11864	24
aaaac5tgsi5n56qwhz5vf2yaaq	genus.Akkermansia.id.4037	10	61044599	rs898372	T	C	0.073079451	0.017839315	4.042887378	5.28E-05	11864	24
aaaac5tgsi5n56qwhz5vf2yaau	genus.Akkermansia.id.4037	10	60908468	rs987059	C	A	0.070257066	0.017384547	4.01843955	5.86E-05	11864	24
aaaac5tgsi5n56qwhz5vf2yaay	genus.Akkermansia.id.4037	13	57963711	rs7339239	G	C	-0.0509527	0.013102803	-3.921132524	8.81E-05	11863	24
aaaac5tgsi5n56qwhz5vf2yab4	genus.Akkermansia.id.4037	15	22772239	rs8040534	G	T	-0.073237663	0.018381618	-4.031817162	5.53E-05	11213	20
aaaac5tgsi5n56qwhz5vf2yaba	genus.Akkermansia.id.4037	5	173236979	rs2546726	T	C	-0.093471781	0.02445659	-3.97000762	7.19E-05	11590	23
aaaac5tgsi5n56qwhz5vf2yabe	genus.Akkermansia.id.4037	6	134423900	rs4582399	A	G	0.059433236	0.014939778	4.004472203	6.22E-05	11860	24
aaaac5tgsi5n56qwhz5vf2yabi	genus.Akkermansia.id.4037	1	41031270	rs6680171	G	T	-0.071540214	0.018056819	-3.912256852	9.14E-05	11589	23
aaaac5tgsi5n56qwhz5vf2yabm	genus.Akkermansia.id.4037	21	20100783	rs9984060	A	G	-0.060416406	0.014766314	-4.124961189	3.71E-05	11864	24
aaaac5tgsi5n56qwhz5vf2yabq	genus.Akkermansia.id.4037	10	77249629	rs2915032	G	A	-0.076882409	0.019115327	-4.059158482	4.92E-05	11864	24
aaaac5tgsi5n56qwhz5vf2yabu	genus.Akkermansia.id.4037	16	79929808	rs12445706	C	T	0.094434441	0.024012378	3.928644471	8.54E-05	10626	19
aaaac5tgsi5n56qwhz5vf2yaby	genus.Akkermansia.id.4037	3	1929940	rs67357289	A	G	0.062811308	0.016677263	3.908437421	9.29E-05	11864	24
aaaac5tgsi5n56qwhz5vf2yaca	genus.Akkermansia.id.4037	8	11119760	rs2736378	A	G	-0.052735293	0.013156069	-4.0125408	6.01E-05	11862	24
aaaac5tgsi5n76qwhz5vf2yaae	genus.Akkermansia.id.4037	13	57900712	rs7992730	A	G	-0.050895619	0.013105247	-3.912087201	9.15E-05	11864	24
aaaac5tgsi5n76qwhz5vf2yaai	genus.Akkermansia.id.4037	13	57900709	rs7992279	G	A	-0.050895619	0.013105247	-3.912087201	9.15E-05	11864	24
aaaac5tgsi5nb6qwhz5vf2yaa4	genus.Akkermansia.id.4037	5	40438158	rs76430504	C	T	-0.106606569	0.026007407	-4.112568207	3.91E-05	11141	21
aaaac5tgsi5nb6qwhz5vf2yaae	genus.Akkermansia.id.4037	20	31857021	rs1321423	A	G	-0.063176429	0.014428695	-4.417138333	1.00E-05	11808	23
aaaac5tgsi5nb6qwhz5vf2yaai	genus.Akkermansia.id.4037	4	100534482	rs1491246	A	T	0.089102373	0.0209713	4.218671315	2.46E-05	11592	23
aaaac5tgsi5nb6qwhz5vf2yaam	genus.Akkermansia.id.4037	1	210359333	rs55921136	T	C	-0.066328351	0.01577142	-4.245954459	2.18E-05	11860	24
aaaac5tgsi5nb6qwhz5vf2yaaq	genus.Akkermansia.id.4037	6	56325895	rs1570492	G	C	-0.062257745	0.015101241	-4.097356861	4.18E-05	11864	24
aaaac5tgsi5nb6qwhz5vf2yaau	genus.Akkermansia.id.4037	10	86992200	rs11201516	T	C	0.061449223	0.015052238	4.104960468	4.04E-05	11592	23
aaaac5tgsi5nb6qwhz5vf2yaay	genus.Akkermansia.id.4037	4	100538423	rs1491237	A	G	0.089505971	0.020973922	4.226401948	2.37E-05	11592	23
aaaac5tgsi5nb6qwhz5vf2yaba	genus.Akkermansia.id.4037	4	100523366	rs113911713	T	C	0.089069076	0.02096983	4.208490577	2.57E-05	11592	23
aaaac5tgsi5nb6qwhz5vf2yabe	genus.Akkermansia.id.4037	4	100520412	rs111441437	T	A	0.088709127	0.020970144	4.188068351	2.81E-05	11592	23
aaaac5tgsi5nb6qwhz5vf2yabi	genus.Akkermansia.id.4037	4	100531997	rs6532823	C	A	0.089059322	0.020969999	4.211249816	2.54E-05	11592	23
aaaac5tgsi5nb6qwhz5vf2yabm	genus.Akkermansia.id.4037	1	41028901	rs72937574	C	A	-0.070454363	0.017222482	-4.011526219	6.03E-05	11589	23
aaaac5tgsi5nb6qwhz5vf2yabq	genus.Akkermansia.id.4037	1	105414620	rs61814112	T	C	-0.066590225	0.016137743	-4.19776356	2.70E-05	11689	23
aaaac5tgsi5nb6qwhz5vf2yabu	genus.Akkermansia.id.4037	17	77984141	rs35922784	C	T	0.060626099	0.014604995	4.167008265	3.09E-05	11787	23
aaaac5tgsi5nd6qwhz5vf2yaa4	genus.Akkermansia.id.4037	4	187186879	rs4253396	C	T	-0.099061085	0.024536116	-4.069565625	4.71E-05	10943	21
aaaac5tgsi5nd6qwhz5vf2yaae	genus.Akkermansia.id.4037	20	31874869	rs6119362	C	A	-0.062961855	0.014417255	-4.399250081	1.09E-05	11804	23
aaaac5tgsi5nd6qwhz5vf2yaai	genus.Akkermansia.id.4037	4	100532802	rs745074	T	A	0.088790307	0.020971227	4.203723697	2.63E-05	11592	23
aaaac5tgsi5nd6qwhz5vf2yaam	genus.Akkermansia.id.4037	6	56371698	rs9296848	G	A	-0.061103766	0.014757248	-4.097393634	4.18E-05	11863	24
aaaac5tgsi5nd6qwhz5vf2yaaq	genus.Akkermansia.id.4037	6	56324179	rs9370531	A	G	-0.062090239	0.015099878	-4.083761881	4.43E-05	11864	24
aaaac5tgsi5nd6qwhz5vf2yaau	genus.Akkermansia.id.4037	15	97580538	rs2191559	T	G	0.057005835	0.013149374	4.33407103	1.46E-05	11863	24
aaaac5tgsi5nd6qwhz5vf2yaay	genus.Akkermansia.id.4037	13	57981322	rs1409239	T	C	-0.051868842	0.013143151	-4.046343379	5.20E-05	11864	24
aaaac5tgsi5nd6qwhz5vf2yaba	genus.Akkermansia.id.4037	4	100535330	rs111664214	C	T	0.088726757	0.020921508	4.207190242	2.59E-05	11592	23
aaaac5tgsi5nd6qwhz5vf2yabe	genus.Akkermansia.id.4037	10	60870964	rs67179263	C	T	0.077017451	0.018303384	4.130629654	3.62E-05	11863	24
aaaac5tgsi5nd6qwhz5vf2yabi	genus.Akkermansia.id.4037	4	100534554	rs1491245	T	G	0.08886741	0.02097146	4.20667407	2.59E-05	11592	23
aaaac5tgsi5nd6qwhz5vf2yabm	genus.Akkermansia.id.4037	10	60891354	rs11006379	G	T	0.072160482	0.017308729	4.137542662	3.51E-05	11864	24
aaaac5tgsi5nd6qwhz5vf2yabq	genus.Akkermansia.id.4037	2	213327544	rs11678974	T	C	-0.055287406	0.013267293	-4.002775302	6.26E-05	11864	24
aaaac5tgsi5nd6qwhz5vf2yabu	genus.Akkermansia.id.4037	4	833585	rs62295465	A	T	0.102859298	0.024825074	4.068001293	4.74E-05	11732	22
aaaac5tgsi5nf6qwhz5vf2yaa4	genus.Akkermansia.id.4037	3	1930990	rs6778517	G	A	0.065139552	0.016882624	4.018009213	5.87E-05	11864	24
aaaac5tgsi5nf6qwhz5vf2yaae	genus.Akkermansia.id.4037	18	13470461	rs75619863	C	T	-0.084953069	0.020881204	-4.154302535	3.26E-05	11864	24
aaaac5tgsi5nf6qwhz5vf2yaai	genus.Akkermansia.id.4037	1	41020906	rs72937545	C	G	-0.069750666	0.017255932	-3.959933874	7.50E-05	11592	23
aaaac5tgsi5nf6qwhz5vf2yaam	genus.Akkermansia.id.4037	10	60872939	rs11006375	C	T	0.076268889	0.018240053	4.118272057	3.82E-05	11863	24
aaaac5tgsi5nf6qwhz5vf2yaaq	genus.Akkermansia.id.4037	4	839522	rs75337397	G	A	0.099681764	0.024130579	4.098197971	4.16E-05	11730	22
aaaac5tgsi5nf6qwhz5vf2yaau	genus.Akkermansia.id.4037	8	83723071	rs75058520	G	A	-0.187022178	0.046260626	-4.101654905	4.10E-05	4311	10
aaaac5tgsi5nf6qwhz5vf2yaay	genus.Akkermansia.id.4037	8	83722845	rs76097670	C	T	-0.187022178	0.046260626	-4.101654905	4.10E-05	4311	10
aaaac5tgsi5nf6qwhz5vf2yaba	genus.Akkermansia.id.4037	8	4678381	rs4875389	A	G	0.088885742	0.022272465	4.116240932	3.85E-05	11860	24
aaaac5tgsi5nf6qwhz5vf2yabe	genus.Akkermansia.id.4037	18	29894992	rs606638	G	C	-0.064062247	0.016062571	-3.983506393	6.79E-05	11864	24
aaaac5tgsi5nf6qwhz5vf2yabi	genus.Akkermansia.id.4037	2	213337610	rs2860080	A	G	-0.055246515	0.013272652	-4.011452045	6.03E-05	11864	24
aaaac5tgsi5nf6qwhz5vf2yabm	genus.Akkermansia.id.4037	2	213328172	rs10166052	C	T	-0.055113592	0.013267535	-3.98930332	6.63E-05	11864	24
aaaac5tgsi5nf6qwhz5vf2yabq	genus.Akkermansia.id.4037	2	25439262	rs72853661	T	C	-0.068101028	0.016488617	-4.080414244	4.50E-05	11863	24
aaaac5tgsi5nf6qwhz5vf2yabu	genus.Akkermansia.id.4037	11	130280725	rs4936099	A	C	0.052379647	0.013410101	4.004120878	6.22E-05	11857	24
aaaac5tgsi5nf6qwhz5vf2yaby	genus.Akkermansia.id.4037	4	100521637	rs17533517	C	T	0.087830169	0.02097016	4.14982636	3.33E-05	11592	23
aaaac5tgsi5nh6qwhz5vf2yaa4	genus.Akkermansia.id.4037	8	83726994	rs74603866	T	C	-0.188343293	0.046163464	-4.087063643	4.37E-05	4311	10
aaaac5tgsi5nh6qwhz5vf2yaae	genus.Akkermansia.id.4037	7	46946951	rs75731302	A	G	-0.092078316	0.022091194	-4.093262393	4.25E-05	11861	24
aaaac5tgsi5nh6qwhz5vf2yaai	genus.Akkermansia.id.4037	8	83720674	rs12164159	G	A	-0.186168432	0.04628693	-4.090742498	4.30E-05	4311	10
aaaac5tgsi5nh6qwhz5vf2yaam	genus.Akkermansia.id.4037	6	56339325	rs12174955	T	G	-0.061722555	0.014937191	-4.070687485	4.69E-05	11863	24
aaaac5tgsi5nh6qwhz5vf2yaaq	genus.Akkermansia.id.4037	10	60874822	rs7899860	C	T	0.076666984	0.018312162	4.103990913	4.06E-05	11863	24
aaaac5tgsi5nh6qwhz5vf2yaau	genus.Akkermansia.id.4037	13	39817080	rs77019337	C	T	0.121239553	0.030056574	3.995204762	6.46E-05	9183	16
aaaac5tgsi5nh6qwhz5vf2yaay	genus.Akkermansia.id.4037	1	105577453	rs11184415	C	T	0.052719816	0.013347741	3.924720163	8.68E-05	11863	24
aaaac5tgsi5nh6qwhz5vf2yaba	genus.Akkermansia.id.4037	10	60865329	rs16913148	G	A	0.071506102	0.017301714	4.105223445	4.04E-05	11864	24
aaaac5tgsi5nh6qwhz5vf2yabe	genus.Akkermansia.id.4037	1	105437107	rs11184343	C	T	0.060713207	0.014816907	4.04989192	5.12E-05	11860	24
aaaac5tgsi5nh6qwhz5vf2yabi	genus.Akkermansia.id.4037	1	41035368	rs56097863	G	A	-0.073524269	0.018142419	-3.974131329	7.06E-05	11591	23
aaaac5tgsi5nh6qwhz5vf2yabm	genus.Akkermansia.id.4037	10	60869017	rs11006373	C	T	0.071508327	0.017330774	4.108825315	3.98E-05	11864	24
aaaac5tgsi5nh6qwhz5vf2yabq	genus.Akkermansia.id.4037	13	57926292	rs7334182	G	A	-0.052179871	0.013104336	-4.015558309	5.93E-05	11863	24
aaaac5tgsi5nh6qwhz5vf2yabu	genus.Akkermansia.id.4037	15	97581870	rs7495335	C	T	0.05639684	0.013162494	4.299971602	1.71E-05	11864	24
aaaac5tgsi5nh6qwhz5vf2yaby	genus.Akkermansia.id.4037	18	29897282	rs643836	T	C	-0.063651231	0.016077977	-3.982114299	6.83E-05	11864	24
aaaac5tgsi5nj6qwhz5vf2yaa4	genus.Akkermansia.id.4037	8	83721960	rs78674482	G	T	-0.185750528	0.046283749	-4.078736554	4.53E-05	4311	10
aaaac5tgsi5nj6qwhz5vf2yaae	genus.Akkermansia.id.4037	12	30928181	rs1303980	C	T	-0.059364264	0.014158794	-4.13862334	3.49E-05	11857	24
aaaac5tgsi5nj6qwhz5vf2yaai	genus.Akkermansia.id.4037	4	100509167	rs17533020	A	G	0.087577187	0.020921493	4.131855213	3.60E-05	11592	23
aaaac5tgsi5nj6qwhz5vf2yaam	genus.Akkermansia.id.4037	18	29897165	rs644274	T	C	-0.0635171	0.01606156	-3.964516878	7.35E-05	11864	24
aaaac5tgsi5nj6qwhz5vf2yaaq	genus.Akkermansia.id.4037	2	25439539	rs112729989	G	A	-0.06790111	0.016490955	-4.065042414	4.80E-05	11863	24
aaaac5tgsi5nj6qwhz5vf2yaau	genus.Akkermansia.id.4037	4	100534959	rs76826818	A	G	0.088351426	0.020971287	4.171431592	3.03E-05	11592	23
aaaac5tgsi5nj6qwhz5vf2yaay	genus.Akkermansia.id.4037	4	95033949	rs6836113	G	A	0.057519068	0.014203047	4.083823491	4.43E-05	11863	24
aaaac5tgsi5nj6qwhz5vf2yaba	genus.Akkermansia.id.4037	22	48936917	rs133471	G	C	-0.07071217	0.01805336	-3.962911887	7.40E-05	11620	22
aaaac5tgsi5nj6qwhz5vf2yabe	genus.Akkermansia.id.4037	6	56361300	rs2397226	T	A	-0.060844394	0.014771445	-4.053336639	5.05E-05	11863	24
aaaac5tgsi5nj6qwhz5vf2yabi	genus.Akkermansia.id.4037	13	57945934	rs7325585	T	A	-0.051976684	0.013101153	-3.995552135	6.45E-05	11863	24
aaaac5tgsi5nj6qwhz5vf2yabm	genus.Akkermansia.id.4037	16	59846812	rs9923636	T	C	0.061781498	0.015414377	3.993220762	6.52E-05	11864	24
aaaac5tgsi5nj6qwhz5vf2yabq	genus.Akkermansia.id.4037	13	57923457	rs9527647	C	A	-0.052091452	0.013104677	-4.006317371	6.17E-05	11863	24
aaaac5tgsi5nj6qwhz5vf2yabu	genus.Akkermansia.id.4037	1	63486106	rs2367041	A	T	0.057802856	0.014544055	3.933129701	8.38E-05	11863	24
aaaac5tgsi5nl6qwhz5vf2yaa4	genus.Akkermansia.id.4037	10	60865576	rs7089871	G	A	0.07186743	0.017376559	4.087005951	4.37E-05	11864	24
aaaac5tgsi5nl6qwhz5vf2yaae	genus.Akkermansia.id.4037	4	100511413	rs112108820	C	T	0.08705135	0.020827034	4.124103932	3.72E-05	11589	23
aaaac5tgsi5nl6qwhz5vf2yaai	genus.Akkermansia.id.4037	8	83722343	rs75614700	C	T	-0.185369253	0.046355158	-4.0698754	4.70E-05	4311	10
aaaac5tgsi5nl6qwhz5vf2yaam	genus.Akkermansia.id.4037	4	867866	rs764324	T	C	0.053680096	0.013056062	4.106534353	4.02E-05	11864	24
aaaac5tgsi5nl6qwhz5vf2yaaq	genus.Akkermansia.id.4037	2	213334523	rs10168850	C	T	-0.05578025	0.013415212	-3.976082856	7.01E-05	11864	24
aaaac5tgsi5nl6qwhz5vf2yaau	genus.Akkermansia.id.4037	1	41083947	rs12067173	C	T	-0.066471403	0.016582468	-3.973950033	7.07E-05	11592	23
aaaac5tgsi5nl6qwhz5vf2yaay	genus.Akkermansia.id.4037	10	60877470	rs11006376	T	A	0.076148413	0.018302951	4.082735318	4.45E-05	11863	24
aaaac5tgsi5nl6qwhz5vf2yaba	genus.Akkermansia.id.4037	15	97579083	rs12904901	C	T	0.056276789	0.013132304	4.280425367	1.87E-05	11864	24
aaaac5tgsi5nl6qwhz5vf2yabe	genus.Akkermansia.id.4037	20	15746378	rs74179786	A	G	-0.100595331	0.024188752	-4.069511803	4.71E-05	10968	18
aaaac5tgsi5nl6qwhz5vf2yabi	genus.Akkermansia.id.4037	13	57946190	rs1936746	A	C	-0.051845914	0.013101239	-3.98505428	6.75E-05	11863	24
aaaac5tgsi5nl6qwhz5vf2yabm	genus.Akkermansia.id.4037	10	60881505	rs12413032	T	C	0.0791262	0.019322483	4.063050066	4.84E-05	11795	23
aaaac5tgsi5nl6qwhz5vf2yabq	genus.Akkermansia.id.4037	13	57874418	rs9527639	G	T	-0.051960803	0.013110406	-3.98322184	6.80E-05	11864	24
aaaac5tgsi5nn6qwhz5vf2yaa4	genus.Akkermansia.id.4037	4	156296821	rs1037028	T	C	0.097944977	0.024236285	4.054311681	5.03E-05	11348	21
aaaac5tgsi5nn6qwhz5vf2yaae	genus.Akkermansia.id.4037	11	130268147	rs4937515	C	G	0.05317882	0.013445804	4.04031639	5.34E-05	11861	24
aaaac5tgsi5nn6qwhz5vf2yaai	genus.Akkermansia.id.4037	18	29896375	rs681347	T	A	-0.063567962	0.016098886	-3.962259088	7.42E-05	11864	24
aaaac5tgsi5nn6qwhz5vf2yaam	genus.Akkermansia.id.4037	17	77978239	rs4889810	G	A	0.057641891	0.01412853	4.102265959	4.09E-05	11689	23
aaaac5tgsi5nn6qwhz5vf2yaaq	genus.Akkermansia.id.4037	21	35255539	rs7282518	C	T	0.06816494	0.016156754	4.069808354	4.71E-05	11788	23
aaaac5tgsi5nn6qwhz5vf2yaau	genus.Akkermansia.id.4037	3	159625373	rs36106361	C	T	0.072403614	0.018634097	3.987684235	6.67E-05	11863	24
aaaac5tgsi5nn6qwhz5vf2yaay	genus.Akkermansia.id.4037	21	20079073	rs73205936	C	A	-0.061355768	0.014764598	-4.187532593	2.82E-05	11864	24
aaaac5tgsi5nn6qwhz5vf2yab4	genus.Akkermansia.id.4037	10	60882989	rs17702820	A	G	0.078864582	0.019340988	4.048316496	5.16E-05	11795	23
aaaac5tgsi5nn6qwhz5vf2yaba	genus.Akkermansia.id.4037	4	882404	rs2279183	T	C	0.064970875	0.016703415	3.989763248	6.61E-05	11864	24
aaaac5tgsi5nn6qwhz5vf2yabe	genus.Akkermansia.id.4037	15	97572933	rs2137800	A	G	0.056022827	0.013128844	4.261464227	2.03E-05	11864	24
aaaac5tgsi5nn6qwhz5vf2yabi	genus.Akkermansia.id.4037	15	97567116	rs2109578	C	A	0.055508849	0.013124561	4.224261401	2.40E-05	11863	24
aaaac5tgsi5nn6qwhz5vf2yabm	genus.Akkermansia.id.4037	6	56337549	rs9370534	G	A	-0.061449379	0.01501408	-4.026211062	5.67E-05	11863	24
aaaac5tgsi5nn6qwhz5vf2yabq	genus.Akkermansia.id.4037	13	39811956	rs111283500	T	C	0.11892579	0.028590289	4.100345924	4.13E-05	10121	18
aaaac5tgsi5nn6qwhz5vf2yabu	genus.Akkermansia.id.4037	2	213334638	rs10194811	A	T	-0.05554078	0.013415687	-3.959043288	7.53E-05	11863	24
aaaac5tgsi5nn6qwhz5vf2yaby	genus.Akkermansia.id.4037	21	35246243	rs13047433	T	A	0.066331763	0.015709732	4.026983191	5.65E-05	11863	24
aaaac5tgsi5np6qwhz5vf2yaa4	genus.Akkermansia.id.4037	5	104243462	rs1152319	T	A	0.062150703	0.015544689	3.954882512	7.66E-05	11586	23
aaaac5tgsi5np6qwhz5vf2yaae	genus.Akkermansia.id.4037	1	105462429	rs4565723	C	T	0.055713925	0.014109186	3.935135804	8.31E-05	11863	24
aaaac5tgsi5np6qwhz5vf2yaai	genus.Akkermansia.id.4037	13	57970394	rs9316929	A	G	-0.051741287	0.013103421	-3.977468849	6.97E-05	11863	24
aaaac5tgsi5np6qwhz5vf2yaam	genus.Akkermansia.id.4037	1	41073922	rs55771243	T	G	-0.065043854	0.016550412	-3.926351974	8.62E-05	11587	23
aaaac5tgsi5np6qwhz5vf2yaaq	genus.Akkermansia.id.4037	7	49417543	rs1304218	A	G	0.052767235	0.013263175	3.968469878	7.23E-05	11864	24
aaaac5tgsi5np6qwhz5vf2yaau	genus.Akkermansia.id.4037	2	213325706	rs13389790	T	C	-0.05526852	0.013378753	-3.941532657	8.10E-05	11863	24
aaaac5tgsi5np6qwhz5vf2yaay	genus.Akkermansia.id.4037	8	83721091	rs1357919	A	G	-0.184500751	0.046269881	-4.04945073	5.13E-05	4311	10
aaaac5tgsi5np6qwhz5vf2yaba	genus.Akkermansia.id.4037	3	159630648	rs13095893	A	G	0.072056721	0.018620039	3.969835215	7.19E-05	11864	24
aaaac5tgsi5np6qwhz5vf2yabe	genus.Akkermansia.id.4037	2	213328971	rs2128318	C	G	-0.054505133	0.013264332	-3.952775182	7.73E-05	11863	24
aaaac5tgsi5np6qwhz5vf2yabi	genus.Akkermansia.id.4037	6	56333130	rs6927258	A	G	-0.061051204	0.014939488	-4.019911572	5.82E-05	11863	24
aaaac5tgsi5np6qwhz5vf2yabm	genus.Akkermansia.id.4037	10	77249792	rs2915031	A	T	-0.077097357	0.018952998	-4.116593669	3.85E-05	11864	24
aaaac5tgsi5np6qwhz5vf2yabq	genus.Akkermansia.id.4037	4	100536363	rs7668586	C	T	0.087727432	0.020972192	4.139572123	3.48E-05	11592	23
aaaac5tgsi5nr6qwhz5vf2yaa4	genus.Akkermansia.id.4037	2	213328749	rs2170529	C	T	-0.054417405	0.013271634	-3.935677427	8.30E-05	11864	24
aaaac5tgsi5nr6qwhz5vf2yaae	genus.Akkermansia.id.4037	12	29367855	rs11050132	C	T	-0.053002957	0.013169785	-4.015485546	5.93E-05	11689	23
aaaac5tgsi5nr6qwhz5vf2yaai	genus.Akkermansia.id.4037	2	25438335	rs66707897	T	G	-0.067335898	0.016494515	-4.031334092	5.55E-05	11863	24
aaaac5tgsi5nr6qwhz5vf2yaam	genus.Akkermansia.id.4037	1	210366834	rs2494172	G	A	0.052266263	0.013054586	4.018848995	5.85E-05	11862	24
aaaac5tgsi5nr6qwhz5vf2yaaq	genus.Akkermansia.id.4037	10	12053847	rs10430798	G	A	0.053580508	0.013028816	4.074418292	4.61E-05	11863	24
aaaac5tgsi5nr6qwhz5vf2yaau	genus.Akkermansia.id.4037	2	213325462	rs2101152	C	G	-0.055174904	0.013378641	-3.935708685	8.30E-05	11863	24
aaaac5tgsi5nr6qwhz5vf2yaay	genus.Akkermansia.id.4037	10	12087654	rs7094169	C	T	0.053751438	0.013016012	4.094374469	4.23E-05	11861	24
aaaac5tgsi5nr6qwhz5vf2yab4	genus.Akkermansia.id.4037	1	39273407	rs34352390	C	T	-0.092788832	0.023466617	-4.017064371	5.89E-05	11689	23
aaaac5tgsi5nr6qwhz5vf2yaba	genus.Akkermansia.id.4037	4	190070373	rs12649453	G	A	0.057530169	0.014164177	4.088614707	4.34E-05	11858	24
aaaac5tgsi5nr6qwhz5vf2yabe	genus.Akkermansia.id.4037	2	213328452	rs2371575	G	C	-0.054416638	0.013271688	-3.934851796	8.32E-05	11864	24
aaaac5tgsi5nr6qwhz5vf2yabi	genus.Akkermansia.id.4037	18	29910144	rs677721	C	A	-0.062189124	0.016067462	-3.893144696	9.90E-05	11860	24
aaaac5tgsi5nr6qwhz5vf2yabm	genus.Akkermansia.id.4037	20	31857020	rs982561	C	T	-0.061789968	0.014428794	-4.319124492	1.57E-05	11808	23
aaaac5tgsi5nr6qwhz5vf2yabq	genus.Akkermansia.id.4037	22	45624651	rs13058024	T	C	0.06364939	0.01592635	3.978847666	6.93E-05	11689	23
aaaac5tgsi5nr6qwhz5vf2yabu	genus.Akkermansia.id.4037	7	49417314	rs1304217	A	G	0.052200809	0.013286374	3.936325483	8.27E-05	11863	24
aaaac5tgsi5nr6qwhz5vf2yaby	genus.Akkermansia.id.4037	13	57916036	rs7335821	A	G	-0.051676567	0.013098664	-3.97258071	7.11E-05	11863	24
aaaac5tgsi5nt6qwhz5vf2yaa4	genus.Akkermansia.id.4037	8	83720912	rs1357917	A	G	-0.183275273	0.046339882	-4.03576184	5.44E-05	4311	10
aaaac5tgsi5nt6qwhz5vf2yaae	genus.Akkermansia.id.4037	16	59844303	rs2406507	G	A	0.061126364	0.01541434	3.948979106	7.85E-05	11864	24
aaaac5tgsi5nt6qwhz5vf2yaai	genus.Akkermansia.id.4037	13	57976686	rs7333031	A	T	-0.051588738	0.013103752	-3.964384543	7.36E-05	11863	24
aaaac5tgsi5nt6qwhz5vf2yaam	genus.Akkermansia.id.4037	15	97582182	rs12902029	C	A	0.056036117	0.013157104	4.257312372	2.07E-05	11864	24
aaaac5tgsi5nt6qwhz5vf2yaaq	genus.Akkermansia.id.4037	8	11105529	rs2736371	G	A	-0.054058443	0.013360998	-4.041551855	5.31E-05	11864	24
aaaac5tgsi5nt6qwhz5vf2yaau	genus.Akkermansia.id.4037	3	1930374	rs68047030	A	G	0.064275492	0.016835214	3.955264262	7.65E-05	11864	24
aaaac5tgsi5nt6qwhz5vf2yaay	genus.Akkermansia.id.4037	3	1934688	rs67464910	T	C	0.063764808	0.016618955	3.954292048	7.68E-05	11863	24
aaaac5tgsi5nt6qwhz5vf2yaba	genus.Akkermansia.id.4037	13	57968759	rs7337341	T	C	-0.051547196	0.013103407	-3.962420889	7.42E-05	11863	24
aaaac5tgsi5nt6qwhz5vf2yabe	genus.Akkermansia.id.4037	12	29300802	rs3809188	A	G	-0.052822273	0.013464014	-3.923117929	8.74E-05	11864	24
aaaac5tgsi5nt6qwhz5vf2yabi	genus.Akkermansia.id.4037	13	57934632	rs7986609	A	G	-0.051486492	0.013104301	-3.965376891	7.33E-05	11863	24
aaaac5tgsi5nt6qwhz5vf2yabm	genus.Akkermansia.id.4037	8	2004576	rs4875926	T	C	-0.059100814	0.014886706	-3.981197262	6.86E-05	11860	24
aaaac5tgsi5nt6qwhz5vf2yabq	genus.Akkermansia.id.4037	6	56471995	rs16888055	C	T	-0.053783662	0.01354509	-3.96251887	7.42E-05	11863	24
aaaac5tgsi5nt6qwhz5vf2yabu	genus.Akkermansia.id.4037	20	31860972	rs4911309	A	G	-0.061701113	0.014408768	-4.316695362	1.58E-05	11808	23
aaaac5tgsi5nt6qwhz5vf2yaby	genus.Akkermansia.id.4037	5	76216063	rs35799724	G	A	0.054194513	0.01313945	4.112906505	3.91E-05	11689	23
aaaac5tgsi5nv6qwhz5vf2yaa4	genus.Akkermansia.id.4037	20	31853587	rs1321421	G	A	-0.061735802	0.014422804	-4.315971743	1.59E-05	11803	23
aaaac5tgsi5nv6qwhz5vf2yaae	genus.Akkermansia.id.4037	20	31855847	rs13037711	A	G	-0.061460212	0.014406568	-4.313954176	1.60E-05	11805	23
aaaac5tgsi5nv6qwhz5vf2yaai	genus.Akkermansia.id.4037	4	885828	rs3775128	T	C	0.064311253	0.016704862	3.966690907	7.29E-05	11862	24
aaaac5tgsi5nv6qwhz5vf2yaam	genus.Akkermansia.id.4037	4	100513694	rs114505328	T	A	0.086313283	0.020859628	4.087231295	4.37E-05	11592	23
aaaac5tgsi5nv6qwhz5vf2yaaq	genus.Akkermansia.id.4037	20	31867032	rs6059230	C	T	-0.061646943	0.014381359	-4.316061008	1.59E-05	11808	23
aaaac5tgsi5nv6qwhz5vf2yaau	genus.Akkermansia.id.4037	1	210370761	rs2485901	G	T	0.052054975	0.01305389	3.998923217	6.36E-05	11864	24
aaaac5tgsi5nv6qwhz5vf2yaay	genus.Akkermansia.id.4037	10	60863387	rs733341	T	C	0.070648373	0.017332918	4.053567077	5.04E-05	11864	24
aaaac5tgsi5nv6qwhz5vf2yab4	genus.Akkermansia.id.4037	18	29907474	rs619154	G	T	-0.070561015	0.017503717	-4.016389254	5.91E-05	11864	24
aaaac5tgsi5nv6qwhz5vf2yaba	genus.Akkermansia.id.4037	16	14761858	rs72789518	C	T	-0.120163063	0.028954539	-3.990036272	6.61E-05	9862	14
aaaac5tgsi5nv6qwhz5vf2yabe	genus.Akkermansia.id.4037	11	132924682	rs10894641	T	C	-0.051642964	0.012984852	-3.964241079	7.36E-05	11864	24
aaaac5tgsi5nv6qwhz5vf2yabi	genus.Akkermansia.id.4037	22	17985259	rs79923304	T	C	0.073044964	0.018574539	4.023955845	5.72E-05	11417	22
aaaac5tgsi5nv6qwhz5vf2yabm	genus.Akkermansia.id.4037	19	50806323	rs2161378	C	T	-0.052195984	0.013117095	-3.997495239	6.40E-05	11689	23
aaaac5tgsi5nv6qwhz5vf2yabq	genus.Akkermansia.id.4037	12	103767871	rs75765333	G	A	-0.068481134	0.017132481	-3.951089365	7.78E-05	11862	24
aaaac5tgsi5nv6qwhz5vf2yabu	genus.Akkermansia.id.4037	8	83720626	rs12164181	T	C	-0.183565363	0.046285893	-4.029082337	5.60E-05	4311	10
aaaac5tgsi5nv6qwhz5vf2yaby	genus.Akkermansia.id.4037	8	83720629	rs12164203	A	G	-0.183590844	0.046308378	-4.029082337	5.60E-05	4311	10
aaaac5tgsi5nv6qwhz5vf2yaca	genus.Akkermansia.id.4037	2	205119404	rs77018075	G	A	0.082376271	0.020582822	3.967825422	7.25E-05	11520	22
aaaac5tgsi5nx6qwhz5vf2yaa4	genus.Akkermansia.id.4037	13	57966266	rs9537735	A	C	-0.051375085	0.0131035	-3.949682752	7.83E-05	11863	24
aaaac5tgsi5nx6qwhz5vf2yaae	genus.Akkermansia.id.4037	3	18925042	rs73178719	A	T	-0.089846761	0.021696743	-4.076245319	4.58E-05	11348	21
aaaac5tgsi5nx6qwhz5vf2yaai	genus.Akkermansia.id.4037	2	233990594	rs61752227	A	G	-0.150026795	0.036808781	-4.161039822	3.17E-05	7012	12
aaaac5tgsi5nx6qwhz5vf2yaam	genus.Akkermansia.id.4037	1	4635993	rs241227	C	T	0.075995219	0.019850785	3.977677818	6.96E-05	11794	23
aaaac5tgsi5nx6qwhz5vf2yaaq	genus.Akkermansia.id.4037	18	29898479	rs618004	T	C	-0.06320451	0.016061839	-3.928646012	8.54E-05	11864	24
aaaac5tgsi5nx6qwhz5vf2yaau	genus.Akkermansia.id.4037	1	41071978	rs9728828	T	C	-0.071448186	0.01815244	-3.906791374	9.35E-05	11588	23
aaaac5tgsi5nx6qwhz5vf2yaay	genus.Akkermansia.id.4037	7	46942076	rs10951880	G	A	-0.090470128	0.021898181	-4.021390633	5.79E-05	11864	24
aaaac5tgsi5nx6qwhz5vf2yab4	genus.Akkermansia.id.4037	13	57950098	rs2186032	C	T	-0.051419176	0.01310378	-3.949339358	7.84E-05	11863	24
aaaac5tgsi5nx6qwhz5vf2yaba	genus.Akkermansia.id.4037	10	77244014	rs4614379	T	C	-0.076153042	0.018956781	-4.090483065	4.30E-05	11864	24
aaaac5tgsi5nx6qwhz5vf2yabe	genus.Akkermansia.id.4037	13	57939362	rs2186028	A	G	-0.051366917	0.01310435	-3.953486268	7.70E-05	11863	24
aaaac5tgsi5nx6qwhz5vf2yabi	genus.Akkermansia.id.4037	20	31857328	rs982562	T	C	-0.061485307	0.014416327	-4.300706802	1.70E-05	11808	23
aaaac5tgsi5nx6qwhz5vf2yabm	genus.Akkermansia.id.4037	8	83720581	rs79113098	T	C	-0.183290828	0.046282076	-4.018914268	5.85E-05	4311	10
aaaac5tgsi5nx6qwhz5vf2yabq	genus.Akkermansia.id.4037	8	83720569	rs12164158	G	A	-0.183290828	0.046282076	-4.018914268	5.85E-05	4311	10
aaaac5tgsi5nx6qwhz5vf2yabu	genus.Akkermansia.id.4037	13	57972721	rs7317006	G	A	-0.051317801	0.013103892	-3.944898233	7.98E-05	11863	24
aaaac5tgsi5nx6qwhz5vf2yaby	genus.Akkermansia.id.4037	1	105421531	rs12063616	T	C	0.058296875	0.014592338	3.973992525	7.07E-05	11863	24
aaaac5tgsi5nx6qwhz5vf2yaca	genus.Akkermansia.id.4037	13	39812799	rs143424903	G	A	0.117462074	0.028553135	4.064996624	4.80E-05	10121	18
aaaac5tgsi5nz6qwhz5vf2yaa4	genus.Akkermansia.id.4037	6	56334594	rs9349823	A	T	-0.060566278	0.014944554	-3.984090572	6.77E-05	11863	24
aaaac5tgsi5nz6qwhz5vf2yaae	genus.Akkermansia.id.4037	10	61042681	rs12256004	G	T	0.07298361	0.017974538	4.028879152	5.60E-05	11864	24
aaaac5tgsi5nz6qwhz5vf2yaai	genus.Akkermansia.id.4037	16	59846457	rs11863362	G	A	0.060400919	0.015379263	3.923711222	8.72E-05	11864	24
aaaac5tgsi5nz6qwhz5vf2yaam	genus.Akkermansia.id.4037	8	11693378	rs6990033	T	G	0.060217094	0.014913971	4.023119929	5.74E-05	11859	24
aaaac5tgsi5nz6qwhz5vf2yaaq	genus.Akkermansia.id.4037	16	80867769	rs10514510	A	T	-0.091165953	0.022839662	-3.959391155	7.51E-05	11861	24
aaaac5tgsi5nz6qwhz5vf2yaau	genus.Akkermansia.id.4037	8	3416390	rs55744333	C	G	-0.098139448	0.025093494	-3.93869118	8.19E-05	11417	22
aaaac5tgsi5nz6qwhz5vf2yaay	genus.Akkermansia.id.4037	10	61046546	rs7896149	C	A	0.073403196	0.017990142	4.048532705	5.15E-05	11863	24
aaaac5tgsi5nz6qwhz5vf2yab4	genus.Akkermansia.id.4037	13	57979866	rs9316932	A	G	-0.051259549	0.013103417	-3.938790471	8.19E-05	11863	24
aaaac5tgsi5nz6qwhz5vf2yaba	genus.Akkermansia.id.4037	21	20096192	rs2825041	A	T	-0.060799802	0.014798819	-4.146536252	3.38E-05	11864	24
aaaac5tgsi5nz6qwhz5vf2yabe	genus.Akkermansia.id.4037	10	60878189	rs2393525	A	T	0.074864016	0.018245488	4.026563204	5.66E-05	11863	24
aaaac5tgsi5nz6qwhz5vf2yabi	genus.Akkermansia.id.4037	19	33735880	rs11671565	C	T	0.054320678	0.01297986	4.161871951	3.16E-05	11864	24
aaaac5tgsi5nz6qwhz5vf2yabm	genus.Akkermansia.id.4037	5	173235392	rs2546733	T	C	-0.093712159	0.024483721	-3.982151857	6.83E-05	11590	23
aaaac5tgsi5nz6qwhz5vf2yabq	genus.Akkermansia.id.4037	10	86987841	rs12359926	T	C	0.059046052	0.014875839	4.002525693	6.27E-05	11591	23
aaaac5tgsi5nz6qwhz5vf2yabu	genus.Akkermansia.id.4037	1	105565109	rs10881239	A	G	0.059467528	0.014643321	3.990273301	6.60E-05	11863	24
aaaac5tgsi5nz6qwhz5vf2yaby	genus.Akkermansia.id.4037	13	39811008	rs17528974	A	G	0.117497508	0.028570138	4.058454935	4.94E-05	10121	18
aaaac5tgsi5q36qwhz5vf2yaa4	genus.Akkermansia.id.4037	8	83721075	rs1357918	C	T	-0.178265894	0.046186776	-3.916533423	8.98E-05	4311	10
aaaac5tgsi5q36qwhz5vf2yaae	genus.Akkermansia.id.4037	19	33735481	rs10407282	C	T	0.053382856	0.012992764	4.072032873	4.66E-05	11863	24
aaaac5tgsi5q36qwhz5vf2yaai	genus.Akkermansia.id.4037	3	71913071	rs7631578	A	C	-0.05313542	0.013215237	-4.019104318	5.84E-05	11864	24
aaaac5tgsi5q36qwhz5vf2yaam	genus.Akkermansia.id.4037	9	109461883	rs12340308	C	T	0.053815326	0.013945354	3.892855471	9.91E-05	11864	24
aaaac5tgsi5q36qwhz5vf2yaaq	genus.Akkermansia.id.4037	10	77257376	.	C	T	-0.074190394	0.018959501	-3.990441515	6.60E-05	11864	24
aaaac5tgsi5q36qwhz5vf2yaau	genus.Akkermansia.id.4037	6	56375652	rs9464389	T	C	-0.059638765	0.015110762	-3.90651805	9.36E-05	11863	24
aaaac5tgsi5q36qwhz5vf2yaay	genus.Akkermansia.id.4037	10	61044036	rs284617	C	T	0.071260416	0.017796333	3.963277991	7.39E-05	11864	24
aaaac5tgsi5q36qwhz5vf2yab4	genus.Akkermansia.id.4037	20	31862280	rs1964852	C	T	-0.059794266	0.01438051	-4.191447579	2.77E-05	11808	23
aaaac5tgsi5q36qwhz5vf2yaba	genus.Akkermansia.id.4037	8	83717090	rs79069376	G	A	-0.17689389	0.04610031	-3.916213272	9.00E-05	4311	10
aaaac5tgsi5q36qwhz5vf2yabe	genus.Akkermansia.id.4037	2	3498184	rs9678845	G	A	-0.061713511	0.01523588	-4.018015119	5.87E-05	11689	23
aaaac5tgsi5q36qwhz5vf2yabi	genus.Akkermansia.id.4037	8	83725288	rs74616254	C	G	-0.179914105	0.046373627	-3.911471003	9.17E-05	4311	10
aaaac5tgsi5q36qwhz5vf2yabm	genus.Akkermansia.id.4037	21	20068702	rs7278959	A	G	-0.058597399	0.014769518	-4.005257051	6.20E-05	11863	24
aaaac5tgsi5q36qwhz5vf2yabq	genus.Akkermansia.id.4037	10	60882576	rs934436	G	A	0.076179032	0.019355869	3.906138953	9.38E-05	11795	23
aaaac5tgsi5q36qwhz5vf2yabu	genus.Akkermansia.id.4037	2	129462009	rs62173756	G	T	-0.051408856	0.013051977	-3.912170569	9.15E-05	11864	24
aaaac5tgsi5q36qwhz5vf2yaby	genus.Akkermansia.id.4037	14	98300212	rs6575638	A	C	0.054029856	0.013475109	4.003882032	6.23E-05	11689	23
aaaac5tgsi5q36qwhz5vf2yaca	genus.Akkermansia.id.4037	3	82477875	rs9818199	A	G	-0.15438781	0.039162892	-3.907919192	9.31E-05	5443	8
aaaac5tgsi5q36qwhz5vf2yace	genus.Akkermansia.id.4037	10	60879319	rs11818638	C	T	0.076144879	0.019333562	3.903322888	9.49E-05	11795	23
aaaac5tgsi5q36qwhz5vf2yaci	genus.Akkermansia.id.4037	4	9780078	rs7657127	T	C	-0.152787176	0.041347173	-3.90586333	9.39E-05	4389	10
aaaac5tgsi5q56qwhz5vf2yaa4	genus.Akkermansia.id.4037	20	31861259	rs4911310	A	G	-0.059667591	0.014396864	-4.181851408	2.89E-05	11808	23
aaaac5tgsi5q56qwhz5vf2yaae	genus.Akkermansia.id.4037	8	4679495	rs1457189	T	C	0.085124043	0.022005301	3.937174387	8.24E-05	11864	24
aaaac5tgsi5q56qwhz5vf2yaai	genus.Akkermansia.id.4037	21	20090104	rs2026213	G	A	-0.059194141	0.014800875	-4.036877371	5.42E-05	11864	24
aaaac5tgsi5q56qwhz5vf2yaam	genus.Akkermansia.id.4037	4	36311194	rs73229058	C	T	-0.112183606	0.027010918	-4.045703036	5.22E-05	10566	19
aaaac5tgsi5q56qwhz5vf2yaaq	genus.Akkermansia.id.4037	1	68448753	rs1926282	C	G	0.05150593	0.013380161	3.91932132	8.88E-05	11863	24
aaaac5tgsi5q56qwhz5vf2yaau	genus.Akkermansia.id.4037	10	61030403	rs13377143	T	A	0.070636732	0.017847943	3.912876503	9.12E-05	11864	24
aaaac5tgsi5q56qwhz5vf2yaay	genus.Akkermansia.id.4037	4	9773196	rs10939514	T	C	-0.154080396	0.041397997	-3.90172885	9.55E-05	4389	10
aaaac5tgsi5q56qwhz5vf2yab4	genus.Akkermansia.id.4037	21	20073631	rs2825000	C	T	-0.058651704	0.014767775	-4.007063827	6.15E-05	11863	24
aaaac5tgsi5q56qwhz5vf2yaba	genus.Akkermansia.id.4037	10	12041118	rs12413020	T	C	0.051727376	0.013031149	3.934914611	8.32E-05	11863	24
aaaac5tgsi5q56qwhz5vf2yabe	genus.Akkermansia.id.4037	9	122206308	rs4837645	C	A	0.066536736	0.016538153	4.073219663	4.64E-05	11861	24
aaaac5tgsi5q56qwhz5vf2yabi	genus.Akkermansia.id.4037	10	60880409	rs12412348	A	G	0.075293989	0.019152865	3.894463167	9.84E-05	11864	24
aaaac5tgsi5q56qwhz5vf2yabm	genus.Akkermansia.id.4037	8	3698259	rs11993640	G	T	0.099750175	0.025586145	3.90842021	9.29E-05	11591	23
aaaac5tgsi5q56qwhz5vf2yabq	genus.Akkermansia.id.4037	10	60861901	rs7900300	C	T	0.068640438	0.017347207	3.92446518	8.69E-05	11864	24
aaaac5tgsi5q56qwhz5vf2yabu	genus.Akkermansia.id.4037	10	60869033	rs56260578	C	G	0.075835946	0.019314621	3.89277892	9.91E-05	11795	23
aaaac5tgsi5q56qwhz5vf2yaby	genus.Akkermansia.id.4037	7	46946201	rs62446213	C	T	-0.087292998	0.021837446	-3.893790796	9.87E-05	11863	24
aaaac5tgsi5q56qwhz5vf2yaca	genus.Akkermansia.id.4037	10	61034908	rs284622	C	T	0.069895831	0.017795596	3.903759792	9.47E-05	11864	24
aaaac5tgsi5q56qwhz5vf2yace	genus.Akkermansia.id.4037	10	12043454	rs2048019	G	T	0.051689817	0.013025212	3.928105	8.56E-05	11863	24
aaaac5tgsi5q76qwhz5vf2yaa4	genus.Akkermansia.id.4037	10	12044289	rs11257473	T	A	0.051578327	0.013025173	3.920698931	8.83E-05	11863	24
aaaac5tgsi5q76qwhz5vf2yaae	genus.Akkermansia.id.4037	10	12051816	rs10795917	G	A	0.051581626	0.013024482	3.920101065	8.85E-05	11863	24
aaaac5tgsi5q76qwhz5vf2yaai	genus.Akkermansia.id.4037	4	23597211	rs2067858	G	A	-0.062422686	0.015701205	-3.90767619	9.32E-05	11689	23
aaaac5tgsi5q76qwhz5vf2yaam	genus.Akkermansia.id.4037	10	61041614	rs1026540	A	T	0.070567941	0.017945599	3.899719064	9.63E-05	11864	24
aaaac5tgsi5q76qwhz5vf2yaaq	genus.Akkermansia.id.4037	10	61031633	rs898373	T	A	0.07056193	0.017921219	3.899044851	9.66E-05	11864	24
aaaac5tgsi5q76qwhz5vf2yaau	genus.Akkermansia.id.4037	18	39471410	rs12965506	T	C	0.054397676	0.013181874	4.129621431	3.63E-05	11689	23
aaaac5tgsi5q76qwhz5vf2yaay	genus.Akkermansia.id.4037	18	22118339	rs11659757	T	A	-0.059171066	0.015171978	-3.890656907	1.00E-04	11863	24
aaaac5tgsi5q76qwhz5vf2yab4	genus.Akkermansia.id.4037	17	46513270	rs6504251	G	A	-0.055613108	0.013770773	-4.029786625	5.58E-05	11863	24
aaaac5tgsi5q76qwhz5vf2yaba	genus.Akkermansia.id.4037	2	235637630	rs4663487	G	A	0.057401972	0.014281776	3.990696076	6.59E-05	11863	24
aaaac5tgsi5q76qwhz5vf2yabe	genus.Akkermansia.id.4037	8	3698887	rs6990807	T	C	0.098657439	0.025393247	3.900854224	9.59E-05	11591	23
aaaac5tgsi5q76qwhz5vf2yabi	genus.Akkermansia.id.4037	10	61026330	rs7901699	A	T	0.070411182	0.017849985	3.905317643	9.41E-05	11864	24
aaaac5tgsi5q76qwhz5vf2yabm	genus.Akkermansia.id.4037	4	64636805	rs17686805	T	C	-0.142487911	0.0358152	-3.949777777	7.82E-05	6854	15
aaaac5tgsi5q76qwhz5vf2yabq	genus.Akkermansia.id.4037	7	116437606	rs1621	A	G	-0.054959001	0.013824048	-3.920474021	8.84E-05	11864	24
aaaac5tgsi5q76qwhz5vf2yabu	genus.Akkermansia.id.4037	4	99562445	rs7699492	C	G	0.079752344	0.020743971	3.993356153	6.51E-05	11592	23
aaaac5tgsi5q76qwhz5vf2yaby	genus.Akkermansia.id.4037	10	61026250	rs7916800	C	T	0.07017473	0.017851492	3.89310139	9.90E-05	11864	24
aaaac5tgsi5q76qwhz5vf2yaca	genus.Akkermansia.id.4037	3	18906323	rs4522790	C	T	-0.086561257	0.021690697	-3.897701798	9.71E-05	11348	21
aaaac5tgsi5q76qwhz5vf2yace	genus.Akkermansia.id.4037	10	24818152	rs10828665	T	C	0.061712426	0.015663739	3.890912755	9.99E-05	11864	24
aaaac5tgsi5q76qwhz5vf2yaci	genus.Akkermansia.id.4037	15	44931583	rs55932393	C	T	-0.05149897	0.01310349	-3.941198245	8.11E-05	11789	23
aaaac5tgsi5q76qwhz5vf2yacm	genus.Akkermansia.id.4037	17	70420029	rs8068809	A	G	0.053044287	0.013352581	3.961299132	7.45E-05	11689	23
aaaac5tgsi5qp6qwhz5vf2yaa4	genus.Akkermansia.id.4037	10	12049793	rs11257475	G	A	0.052799235	0.013028832	4.013750347	5.98E-05	11863	24
aaaac5tgsi5qp6qwhz5vf2yaae	genus.Akkermansia.id.4037	16	80001088	rs79051182	C	T	0.093061587	0.022456547	4.01484475	5.95E-05	10626	19
aaaac5tgsi5qp6qwhz5vf2yaai	genus.Akkermansia.id.4037	2	25437054	rs4665288	T	C	-0.066234027	0.016485912	-3.972168707	7.12E-05	11863	24
aaaac5tgsi5qp6qwhz5vf2yaam	genus.Akkermansia.id.4037	10	12062814	rs10906050	T	C	0.052814819	0.013029018	4.016720545	5.90E-05	11863	24
aaaac5tgsi5qp6qwhz5vf2yaaq	genus.Akkermansia.id.4037	1	4615331	rs4654556	T	C	0.077556245	0.020954589	3.964830439	7.34E-05	11864	24
aaaac5tgsi5qp6qwhz5vf2yaau	genus.Akkermansia.id.4037	3	18891772	rs61367753	C	T	-0.090918552	0.021859887	-4.091510831	4.29E-05	11348	21
aaaac5tgsi5qp6qwhz5vf2yaay	genus.Akkermansia.id.4037	8	83725875	rs17746987	G	A	-0.18355281	0.046234315	-3.986513807	6.71E-05	4311	10
aaaac5tgsi5qp6qwhz5vf2yab4	genus.Akkermansia.id.4037	10	60862822	rs1807077	C	G	0.070161274	0.017354603	4.007035596	6.15E-05	11864	24
aaaac5tgsi5qp6qwhz5vf2yaba	genus.Akkermansia.id.4037	11	130297957	rs7942034	C	T	0.069024784	0.017314049	3.965299793	7.33E-05	11620	22
aaaac5tgsi5qp6qwhz5vf2yabe	genus.Akkermansia.id.4037	10	12021312	rs3740023	G	A	0.052826393	0.01303135	4.017312711	5.89E-05	11864	24
aaaac5tgsi5qp6qwhz5vf2yabi	genus.Akkermansia.id.4037	10	60909461	rs12411934	A	G	0.077040052	0.019241462	3.980806547	6.87E-05	11795	23
aaaac5tgsi5qp6qwhz5vf2yabm	genus.Akkermansia.id.4037	10	60865856	rs6481458	T	C	0.069478003	0.017299901	4.001018067	6.31E-05	11864	24
aaaac5tgsi5qp6qwhz5vf2yabq	genus.Akkermansia.id.4037	19	50807131	rs7246135	A	G	-0.051771226	0.013116469	-3.960798376	7.47E-05	11689	23
aaaac5tgsi5qp6qwhz5vf2yabu	genus.Akkermansia.id.4037	10	12075960	rs10906052	T	C	0.052688965	0.013022905	4.010127383	6.07E-05	11864	24
aaaac5tgsi5qp6qwhz5vf2yaby	genus.Akkermansia.id.4037	4	9790712	rs1850744	C	T	-0.154553166	0.040770849	-3.980127346	6.89E-05	4458	11
aaaac5tgsi5qr6qwhz5vf2yaa4	genus.Akkermansia.id.4037	20	42552407	rs73908113	C	T	-0.133414703	0.033423488	-3.961917028	7.44E-05	7923	14
aaaac5tgsi5qr6qwhz5vf2yaae	genus.Akkermansia.id.4037	13	57869407	rs9537687	C	T	-0.050857716	0.013109454	-3.897801167	9.71E-05	11864	24
aaaac5tgsi5qr6qwhz5vf2yaai	genus.Akkermansia.id.4037	10	77250488	rs9416062	G	A	-0.076589104	0.01911521	-4.047790389	5.17E-05	11864	24
aaaac5tgsi5qr6qwhz5vf2yaam	genus.Akkermansia.id.4037	9	8030542	rs10117682	C	G	-0.065111263	0.016489641	-3.938642706	8.19E-05	11864	24
aaaac5tgsi5qr6qwhz5vf2yaaq	genus.Akkermansia.id.4037	2	25429405	rs66493557	G	A	-0.066063352	0.016496191	-3.945534458	7.96E-05	11863	24
aaaac5tgsi5qr6qwhz5vf2yaau	genus.Akkermansia.id.4037	13	57868480	rs3884634	G	A	-0.050792968	0.013108376	-3.896035406	9.78E-05	11864	24
aaaac5tgsi5qr6qwhz5vf2yaay	genus.Akkermansia.id.4037	2	20637571	rs79363896	C	T	-0.094158478	0.024196691	-3.937023333	8.25E-05	11273	21
aaaac5tgsi5qr6qwhz5vf2yab4	genus.Akkermansia.id.4037	10	61044183	rs1809275	G	A	0.072872885	0.017954929	4.012959883	6.00E-05	11864	24
aaaac5tgsi5qr6qwhz5vf2yaba	genus.Akkermansia.id.4037	2	25426798	rs12619018	C	T	-0.065951579	0.016466896	-3.942316413	8.07E-05	11863	24
aaaac5tgsi5qr6qwhz5vf2yabe	genus.Akkermansia.id.4037	8	83726599	rs78246859	G	A	-0.183745629	0.046196941	-3.975686258	7.02E-05	4311	10
aaaac5tgsi5qr6qwhz5vf2yabi	genus.Akkermansia.id.4037	21	20078226	rs11701654	G	A	-0.060052387	0.014767456	-4.099493347	4.14E-05	11863	24
aaaac5tgsi5qr6qwhz5vf2yabm	genus.Akkermansia.id.4037	13	57872351	rs9537689	G	A	-0.050737052	0.013109753	-3.892163959	9.94E-05	11864	24
aaaac5tgsi5qr6qwhz5vf2yabq	genus.Akkermansia.id.4037	9	8030475	rs10117657	C	G	-0.064726777	0.016451807	-3.933119762	8.39E-05	11864	24
aaaac5tgsi5qr6qwhz5vf2yabu	genus.Akkermansia.id.4037	15	97576202	rs12908029	C	A	0.055075531	0.013135243	4.182332984	2.89E-05	11864	24
aaaac5tgsi5qr6qwhz5vf2yaby	genus.Akkermansia.id.4037	10	60885300	rs919827	C	T	0.074152562	0.01822577	3.988779925	6.64E-05	11862	24
aaaac5tgsi5qr6qwhz5vf2yaca	genus.Akkermansia.id.4037	9	85575846	rs1538835	G	C	-0.064831742	0.015616757	-4.035095207	5.46E-05	11689	23
aaaac5tgsi5qr6qwhz5vf2yace	genus.Akkermansia.id.4037	15	97573221	rs12901050	A	C	0.054893134	0.013130596	4.174528132	2.99E-05	11864	24
aaaac5tgsi5qr6qwhz5vf2yaci	genus.Akkermansia.id.4037	10	77242827	rs7101066	C	T	-0.076144	0.019113723	-4.041877343	5.30E-05	11864	24
aaaac5tgsi5qt6qwhz5vf2yaa4	genus.Akkermansia.id.4037	5	77244589	rs75729073	C	T	0.103583717	0.025991392	3.974210958	7.06E-05	10827	19
aaaac5tgsi5qt6qwhz5vf2yaae	genus.Akkermansia.id.4037	3	159628059	rs35811605	A	T	0.070489811	0.018619176	3.897503418	9.72E-05	11864	24
aaaac5tgsi5qt6qwhz5vf2yaai	genus.Akkermansia.id.4037	10	12062899	rs11257486	C	T	0.052531901	0.013028131	3.998862107	6.36E-05	11863	24
aaaac5tgsi5qt6qwhz5vf2yaam	genus.Akkermansia.id.4037	10	12059469	rs12415895	T	C	0.052572716	0.013029869	3.997816632	6.39E-05	11863	24
aaaac5tgsi5qt6qwhz5vf2yaaq	genus.Akkermansia.id.4037	4	9599609	rs16898647	G	A	-0.165342778	0.042740339	-3.967169859	7.27E-05	4077	14
aaaac5tgsi5qt6qwhz5vf2yaau	genus.Akkermansia.id.4037	1	105440161	rs12760521	G	A	0.056880996	0.014423361	3.921652412	8.79E-05	11861	24
aaaac5tgsi5qt6qwhz5vf2yaay	genus.Akkermansia.id.4037	7	46942565	rs62446210	G	T	-0.088902475	0.021897911	-3.954549214	7.67E-05	11864	24
aaaac5tgsi5qt6qwhz5vf2yab4	genus.Akkermansia.id.4037	6	56338564	rs2273972	G	T	-0.059910116	0.014996165	-3.941066375	8.11E-05	11863	24
aaaac5tgsi5qt6qwhz5vf2yaba	genus.Akkermansia.id.4037	20	31876681	rs1078761	A	G	-0.061319431	0.014498389	-4.248006986	2.16E-05	11808	23
aaaac5tgsi5qt6qwhz5vf2yabe	genus.Akkermansia.id.4037	4	836831	rs62295467	G	A	0.099876886	0.024848274	3.922452033	8.77E-05	11732	22
aaaac5tgsi5qt6qwhz5vf2yabi	genus.Akkermansia.id.4037	16	25972423	rs9928833	T	C	-0.064655941	0.016538159	-3.890717895	9.99E-05	11864	24
aaaac5tgsi5qt6qwhz5vf2yabm	genus.Akkermansia.id.4037	10	61032952	rs1563822	T	A	0.071759051	0.017842327	3.973595769	7.08E-05	11864	24
aaaac5tgsi5qt6qwhz5vf2yabq	genus.Akkermansia.id.4037	21	20100074	rs73207905	A	G	-0.060009092	0.014798808	-4.09541525	4.21E-05	11864	24
aaaac5tgsi5qt6qwhz5vf2yabu	genus.Akkermansia.id.4037	13	57947851	rs1936743	T	C	-0.050633588	0.013103811	-3.892657788	9.92E-05	11863	24
aaaac5tgsi5qt6qwhz5vf2yaby	genus.Akkermansia.id.4037	20	31874257	rs3827028	A	G	-0.060506161	0.014449458	-4.232456713	2.31E-05	11807	23
aaaac5tgsi5qt6qwhz5vf2yaca	genus.Akkermansia.id.4037	16	80878611	rs72822811	G	T	-0.108424407	0.02791184	-3.911036777	9.19E-05	11213	22
aaaac5tgsi5qt6qwhz5vf2yace	genus.Akkermansia.id.4037	3	23697696	rs73044794	C	T	-0.084669174	0.020803079	-4.028065111	5.62E-05	11417	22
aaaac5tgsi5qt6qwhz5vf2yaci	genus.Akkermansia.id.4037	4	9777401	rs1878275	C	A	-0.156965332	0.04134809	-3.959105834	7.52E-05	4389	10
aaaac5tgsi5qt6qwhz5vf2yacm	genus.Akkermansia.id.4037	2	25421803	rs12619264	C	T	-0.065615031	0.016470247	-3.920532292	8.84E-05	11863	24
aaaac5tgsi5qv6qwhz5vf2yaa4	genus.Akkermansia.id.4037	9	14741409	rs7036802	T	C	0.066765121	0.016957085	4.000735283	6.31E-05	11793	23
aaaac5tgsi5qv6qwhz5vf2yaae	genus.Akkermansia.id.4037	7	46946682	rs62446215	G	A	-0.088130267	0.021832705	-3.957490093	7.57E-05	11861	24
aaaac5tgsi5qv6qwhz5vf2yaai	genus.Akkermansia.id.4037	10	77240627	rs3012052	C	T	-0.075885179	0.019115243	-4.029651799	5.59E-05	11864	24
aaaac5tgsi5qv6qwhz5vf2yaam	genus.Akkermansia.id.4037	17	6102646	rs72841178	T	A	0.062313938	0.015696576	3.998876987	6.36E-05	11689	23
aaaac5tgsi5qv6qwhz5vf2yaaq	genus.Akkermansia.id.4037	2	25425972	rs112557069	T	C	-0.065608114	0.016466956	-3.923159811	8.74E-05	11863	24
aaaac5tgsi5qv6qwhz5vf2yaau	genus.Akkermansia.id.4037	10	77236678	rs9416060	T	C	-0.0762221	0.019114268	-4.046417875	5.20E-05	11864	24
aaaac5tgsi5qv6qwhz5vf2yaay	genus.Akkermansia.id.4037	10	61030742	rs59747214	A	C	0.071519449	0.017846636	3.966831615	7.28E-05	11864	24
aaaac5tgsi5qv6qwhz5vf2yab4	genus.Akkermansia.id.4037	12	103662895	rs1520191	T	C	-0.059695009	0.015052806	-3.933894975	8.36E-05	11863	24
aaaac5tgsi5qv6qwhz5vf2yaba	genus.Akkermansia.id.4037	2	25425616	rs66589178	G	C	-0.065581309	0.016465489	-3.921957558	8.78E-05	11863	24
aaaac5tgsi5qv6qwhz5vf2yabe	genus.Akkermansia.id.4037	22	25222902	rs5760692	G	A	-0.054595733	0.013793266	-3.942613725	8.06E-05	11856	24
aaaac5tgsi5qv6qwhz5vf2yabi	genus.Akkermansia.id.4037	15	97565477	rs11855975	A	G	0.0543271	0.013122466	4.139326921	3.48E-05	11864	24
aaaac5tgsi5qv6qwhz5vf2yabm	genus.Akkermansia.id.4037	11	73668180	rs3019464	C	G	0.064016157	0.015937332	4.037684603	5.40E-05	11689	23
aaaac5tgsi5qv6qwhz5vf2yabq	genus.Akkermansia.id.4037	7	49413600	rs7789657	C	T	-0.051272525	0.012996398	-3.931551676	8.44E-05	11861	24
aaaac5tgsi5qv6qwhz5vf2yabu	genus.Akkermansia.id.4037	3	69774966	rs4507257	T	C	-0.052754508	0.013261916	-4.040003979	5.35E-05	11861	24
aaaac5tgsi5qv6qwhz5vf2yaby	genus.Akkermansia.id.4037	10	61042524	rs419515	T	C	0.07107851	0.017795829	3.963951733	7.37E-05	11864	24
aaaac5tgsi5qv6qwhz5vf2yaca	genus.Akkermansia.id.4037	19	50808749	rs7251148	G	T	0.051147038	0.013024906	3.967380889	7.27E-05	11864	24
aaaac5tgsi5qv6qwhz5vf2yace	genus.Akkermansia.id.4037	22	17985257	rs55782745	A	C	0.071445187	0.018581384	3.945585199	7.96E-05	11417	22
aaaac5tgsi5qv6qwhz5vf2yaci	genus.Akkermansia.id.4037	4	8332355	rs753621	G	C	0.054481693	0.013775851	3.937514911	8.23E-05	11862	24
aaaac5tgsi5qx6qwhz5vf2yaa4	genus.Akkermansia.id.4037	10	11975662	rs7897567	G	A	0.051944524	0.013103127	3.963092764	7.40E-05	11864	24
aaaac5tgsi5qx6qwhz5vf2yaae	genus.Akkermansia.id.4037	3	18923314	rs4479615	T	C	-0.08795171	0.021664268	-3.993043105	6.52E-05	11348	21
aaaac5tgsi5qx6qwhz5vf2yaai	genus.Akkermansia.id.4037	2	25437885	rs12624309	C	A	-0.065875125	0.016506571	-3.931970527	8.43E-05	11863	24
aaaac5tgsi5qx6qwhz5vf2yaam	genus.Akkermansia.id.4037	8	83725837	rs75568604	A	G	-0.181677741	0.046237088	-3.946258461	7.94E-05	4311	10
aaaac5tgsi5qx6qwhz5vf2yaaq	genus.Akkermansia.id.4037	11	130273230	rs11222084	A	T	0.052398333	0.01376724	3.89899618	9.66E-05	11689	23
aaaac5tgsi5qx6qwhz5vf2yaau	genus.Akkermansia.id.4037	6	56313577	rs6914325	G	A	-0.059570044	0.015112108	-3.911476056	9.17E-05	11860	24
aaaac5tgsi5qx6qwhz5vf2yaay	genus.Akkermansia.id.4037	19	18063783	rs73024608	G	C	0.064466415	0.016488899	3.930592899	8.47E-05	11620	22
aaaac5tgsi5qx6qwhz5vf2yab4	genus.Akkermansia.id.4037	4	835425	rs62295466	G	T	0.098927666	0.024831968	3.895103429	9.82E-05	11732	22
aaaac5tgsi5qx6qwhz5vf2yaba	genus.Akkermansia.id.4037	10	61032266	rs1563824	G	A	0.071316868	0.017852041	3.955747961	7.63E-05	11864	24
aaaac5tgsi5qx6qwhz5vf2yabe	genus.Akkermansia.id.4037	9	8030995	rs2208741	T	A	-0.064523599	0.016486024	-3.903468125	9.48E-05	11864	24
aaaac5tgsi5qx6qwhz5vf2yabi	genus.Akkermansia.id.4037	20	31857882	rs6057806	C	T	-0.060258096	0.014408642	-4.226083983	2.38E-05	11808	23
aaaac5tgsi5qx6qwhz5vf2yabm	genus.Akkermansia.id.4037	8	83726562	rs79967550	C	T	-0.181743765	0.046242242	-3.940196873	8.14E-05	4311	10
aaaac5tgsi5qx6qwhz5vf2yabq	genus.Akkermansia.id.4037	10	12042410	rs6602556	T	C	0.052274338	0.013030806	3.975050554	7.04E-05	11863	24
aaaac5tgsi5qx6qwhz5vf2yabu	genus.Akkermansia.id.4037	20	31859377	rs1884882	T	C	-0.060374844	0.014419424	-4.220313132	2.44E-05	11808	23
aaaac5tgsi5qx6qwhz5vf2yaby	genus.Akkermansia.id.4037	2	25428312	rs112166082	C	T	-0.065265848	0.016466963	-3.902928305	9.50E-05	11863	24
aaaac5tgsi5qx6qwhz5vf2yaca	genus.Akkermansia.id.4037	2	25425899	rs112484812	C	G	-0.065262583	0.016467796	-3.903163119	9.49E-05	11863	24
aaaac5tgsi5qx6qwhz5vf2yace	genus.Akkermansia.id.4037	1	210373775	rs1361183	C	G	0.050679703	0.01305351	3.89072831	9.99E-05	11864	24
aaaac5tgsi5qx6qwhz5vf2yaci	genus.Akkermansia.id.4037	16	59323025	rs11649592	A	G	-0.085894365	0.021658707	-3.955767841	7.63E-05	11620	22
aaaac5tgsi5qz6qwhz5vf2yaa4	genus.Akkermansia.id.4037	7	46946639	rs17172788	G	T	-0.087506645	0.021833332	-3.929751121	8.50E-05	11861	24
aaaac5tgsi5qz6qwhz5vf2yaae	genus.Akkermansia.id.4037	1	38799034	rs2840549	A	G	0.053197123	0.013216685	4.027708277	5.63E-05	11863	24
aaaac5tgsi5qz6qwhz5vf2yaai	genus.Akkermansia.id.4037	8	83719374	rs17673952	A	G	-0.179653316	0.046142931	-3.933598376	8.37E-05	4311	10
aaaac5tgsi5qz6qwhz5vf2yaam	genus.Akkermansia.id.4037	8	83726021	rs74921305	T	G	-0.1812778	0.046276461	-3.931889822	8.43E-05	4311	10
aaaac5tgsi5qz6qwhz5vf2yaaq	genus.Akkermansia.id.4037	10	77230982	rs7912710	G	A	-0.075711309	0.019118201	-4.021673147	5.78E-05	11864	24
aaaac5tgsi5qz6qwhz5vf2yaau	genus.Akkermansia.id.4037	2	25440710	rs12614078	C	A	-0.06579366	0.016479304	-3.938442677	8.20E-05	11863	24
aaaac5tgsi5qz6qwhz5vf2yaay	genus.Akkermansia.id.4037	10	12057225	rs7093736	C	T	0.052098362	0.013024255	3.95990522	7.50E-05	11863	24
aaaac5tgsi5qz6qwhz5vf2yab4	genus.Akkermansia.id.4037	6	56310770	rs9396211	G	T	-0.059379088	0.015108096	-3.893019055	9.90E-05	11860	24
aaaac5tgsi5qz6qwhz5vf2yaba	genus.Akkermansia.id.4037	10	77234838	rs35750379	A	G	-0.074823284	0.018956188	-4.019369491	5.84E-05	11864	24
aaaac5tgsi5qz6qwhz5vf2yabe	genus.Akkermansia.id.4037	17	46544839	rs2175155	C	T	-0.058195471	0.014218942	-4.106468763	4.02E-05	11857	24
aaaac5tgsi5qz6qwhz5vf2yabi	genus.Akkermansia.id.4037	10	61034462	rs1548085	T	G	0.071285533	0.017906545	3.939195165	8.18E-05	11864	24
aaaac5tgsi5qz6qwhz5vf2yabm	genus.Akkermansia.id.4037	5	173235216	rs2594853	C	T	-0.092535282	0.024488804	-3.897597248	9.72E-05	11590	23
aaaac5tgsi5qz6qwhz5vf2yabq	genus.Akkermansia.id.4037	15	97566712	rs12906298	C	T	0.054108019	0.013123585	4.120876792	3.77E-05	11864	24
aaaac5tgsi5qz6qwhz5vf2yabu	genus.Akkermansia.id.4037	17	70419941	rs8069930	T	C	0.053912795	0.013342633	4.033732604	5.49E-05	11689	23
aaaac5tgsi5qz6qwhz5vf2yaby	genus.Akkermansia.id.4037	6	56377394	rs4130060	A	G	-0.05994925	0.015109724	-3.929614493	8.51E-05	11863	24
aaaac5tgsi5qz6qwhz5vf2yaca	genus.Akkermansia.id.4037	15	78563735	rs74026019	A	G	-0.066127014	0.016721614	-3.916858261	8.97E-05	11689	23
aaaac5tgsi5qz6qwhz5vf2yace	genus.Akkermansia.id.4037	10	61026298	rs7901687	A	C	0.071148013	0.017839099	3.947398529	7.90E-05	11864	24
aaaac5tgsi5qz6qwhz5vf2yaci	genus.Akkermansia.id.4037	12	103705098	rs6419384	T	C	-0.05769639	0.014708325	-3.902202617	9.53E-05	11864	24
aaaac5tgsi5qz6qwhz5vf2yacm	genus.Akkermansia.id.4037	1	68447276	rs6662264	C	T	0.051762352	0.013379924	3.922953864	8.75E-05	11864	24
aaaac5tgsi5rb6qwhz5vf2yaa4	genus.Akkermansia.id.4037	21	20090934	rs2825026	C	T	-0.058329341	0.014800414	-3.978358307	6.94E-05	11864	24
aaaac5tgsi5rb6qwhz5vf2yaae	genus.Akkermansia.id.4037	20	31876485	rs2295576	T	C	-0.059325741	0.014470104	-4.131492257	3.60E-05	11806	23
aaaac5tgsi5rb6qwhz5vf2yaai	genus.Akkermansia.id.4037	15	97586395	rs12914911	C	A	0.052900017	0.013165832	4.06310656	4.84E-05	11863	24
aaaac5tgsi5rb6qwhz5vf2yaam	genus.Akkermansia.id.4037	20	31852284	rs1884880	C	T	-0.059495324	0.014497671	-4.133133983	3.58E-05	11800	23
aaaac5tgsi5rb6qwhz5vf2yaaq	genus.Akkermansia.id.4037	8	9154063	rs7819112	A	G	-0.062932292	0.016060253	-3.892455588	9.92E-05	11689	23
aaaac5tgsi5rb6qwhz5vf2yaau	genus.Akkermansia.id.4037	21	20090835	rs2825025	C	T	-0.058448323	0.014798246	-3.986729809	6.70E-05	11864	24
aaaac5tgsi5rb6qwhz5vf2yaay	genus.Akkermansia.id.4037	4	23701208	rs73092898	C	T	0.074243785	0.019053363	3.903399443	9.49E-05	11584	23
aaaac5tgsi5rb6qwhz5vf2yab4	genus.Akkermansia.id.4037	6	32626346	rs17211741	G	A	-0.103969257	0.026999832	-3.899973993	9.62E-05	9011	16
aaaac5tgsi5rb6qwhz5vf2yaba	genus.Akkermansia.id.4037	3	77358965	rs9309766	T	G	0.053887304	0.01327173	4.047149793	5.18E-05	11859	24
aaaac5tgsi5rb6qwhz5vf2yabe	genus.Akkermansia.id.4037	17	70420245	rs3826356	A	G	0.052703932	0.01335342	3.942411933	8.07E-05	11689	23
aaaac5tgsi5rb6qwhz5vf2yabi	genus.Akkermansia.id.4037	2	235637835	rs4663488	A	C	0.056560118	0.014283036	3.936467696	8.27E-05	11863	24
aaaac5tgsi5rb6qwhz5vf2yabm	genus.Akkermansia.id.4037	4	99565938	rs17027886	A	G	0.078541886	0.020838515	3.919799487	8.86E-05	11591	23
aaaac5tgsi5rb6qwhz5vf2yabq	genus.Akkermansia.id.4037	21	20070880	rs12151965	T	G	-0.057477843	0.014767837	-3.929286112	8.52E-05	11863	24
aaaac5tgsi5rb6qwhz5vf2yabu	genus.Akkermansia.id.4037	6	32626508	rs113422598	C	T	-0.10399485	0.027013313	-3.901461561	9.56E-05	9011	16
aaaac5tgsi5rb6qwhz5vf2yaby	genus.Akkermansia.id.4037	17	77951619	rs9909193	T	G	0.051562711	0.013140178	3.911385376	9.18E-05	11689	23
aaaac5tgsi5rb6qwhz5vf2yaca	genus.Akkermansia.id.4037	1	112684945	rs12568864	T	C	0.052466448	0.013266167	3.960194965	7.49E-05	11856	24
aaaac5tgsi5rb6qwhz5vf2yace	genus.Akkermansia.id.4037	12	9172176	rs61916001	T	C	0.101706651	0.026064388	3.91045938	9.21E-05	10594	20
aaaac5tgsi5rb6qwhz5vf2yaci	genus.Akkermansia.id.4037	21	20073151	rs57472489	T	C	-0.057373385	0.014767615	-3.923681985	8.72E-05	11863	24
aaaac5tgsi5rb6qwhz5vf2yacm	genus.Akkermansia.id.4037	15	97572537	rs2109577	G	A	-0.051862201	0.013000416	-3.985278578	6.74E-05	11863	24
aaaac5tgsi5rd6qwhz5vf2yaa4	genus.Akkermansia.id.4037	5	4917365	rs484696	C	T	-0.053905351	0.013592836	-3.968745148	7.23E-05	11864	24
aaaac5tgsi5rd6qwhz5vf2yaae	genus.Akkermansia.id.4037	21	20071186	rs1001042	G	A	-0.057227357	0.014769195	-3.916315459	8.99E-05	11863	24
aaaac5tgsi5rd6qwhz5vf2yaai	genus.Akkermansia.id.4037	17	70420237	rs3826357	A	G	0.05216585	0.013352798	3.901496266	9.56E-05	11689	23
aaaac5tgsi5rd6qwhz5vf2yaam	genus.Akkermansia.id.4037	5	4928961	rs651653	C	T	-0.053941429	0.013605791	-3.980291561	6.88E-05	11863	24
aaaac5tgsi5rd6qwhz5vf2yaaq	genus.Akkermansia.id.4037	1	112679530	rs6657607	G	A	0.052007937	0.013285543	3.926007858	8.64E-05	11863	24
aaaac5tgsi5rd6qwhz5vf2yaau	genus.Akkermansia.id.4037	21	20073239	rs61429238	T	C	-0.057094186	0.014767742	-3.898683828	9.67E-05	11863	24
aaaac5tgsi5rd6qwhz5vf2yaay	genus.Akkermansia.id.4037	1	112677859	rs12756458	C	T	0.051619088	0.013260865	3.895400196	9.80E-05	11864	24
aaaac5tgsi5rd6qwhz5vf2yaba	genus.Akkermansia.id.4037	3	77386855	rs9818075	G	A	0.051891491	0.01318827	3.933090472	8.39E-05	11864	24
aaaac5tgsi5rd6qwhz5vf2yabe	genus.Akkermansia.id.4037	3	77400005	rs11127588	T	G	0.051580482	0.013182526	3.92153305	8.80E-05	11862	24
aaaac5tgsi5rd6qwhz5vf2yabi	genus.Akkermansia.id.4037	3	77378207	rs10084692	T	C	0.052737917	0.013303255	3.925384363	8.66E-05	11864	24
aaaac5tgsi5rd6qwhz5vf2yabm	genus.Akkermansia.id.4037	8	139868908	rs72731634	A	T	-0.066376078	0.01701597	-3.916956899	8.97E-05	11862	24
aaaac5tgsi5rd6qwhz5vf2yabq	genus.Akkermansia.id.4037	8	96926819	rs1484623	G	T	-0.095557026	0.024010444	-3.930575661	8.47E-05	11592	23
aaaac5tgsi5rd6qwhz5vf2yabu	genus.Akkermansia.id.4037	5	4926621	rs682628	T	C	-0.052766514	0.013603802	-3.89695091	9.74E-05	11863	24
