# Supplementary material for: High humidity environment increases FBG by impairing the intestinal barrier
Source: Front Immunol. 2025 Aug 27;16:1625609. doi: 10.3389/fimmu.2025.1625609 (PMC12420254; doi:10.3389/fimmu.2025.1625609)
Supplement: Supplementary file 1 [file DataSheet1.zip › supplementary file1/Akkermansia/AkkermansiaLD06.csv]

SNP	other_allele.exposure	effect_allele.exposure	beta.exposure	se.exposure	samplesize.exposure	eaf.exposure	exposure	mr_keep.exposure	pval.exposure	pval_origin.exposure	id.exposure	data_source.exposure
rs11729256	C	T	0.075047253	0.015018395	11860	NA	exposure	TRUE	5.8222372640338e-07	inferred	VDbBQn	textfile
rs4936098	G	A	0.064922492	0.01359338	11857	NA	exposure	TRUE	1.78783108360402e-06	inferred	VDbBQn	textfile
rs9349825	G	A	-0.070340692	0.014713291	11857	NA	exposure	TRUE	1.74634987875568e-06	inferred	VDbBQn	textfile
rs74542928	C	T	0.112622737	0.023643438	11215	NA	exposure	TRUE	1.90374556100823e-06	inferred	VDbBQn	textfile
rs2602429	T	C	0.074535241	0.015620127	11689	NA	exposure	TRUE	1.82637914480304e-06	inferred	VDbBQn	textfile
rs61779207	A	G	-0.076053856	0.01677691	11590	NA	exposure	TRUE	5.80841701438312e-06	inferred	VDbBQn	textfile
rs11184341	C	G	0.065585479	0.01422364	11863	NA	exposure	TRUE	4.00699269429338e-06	inferred	VDbBQn	textfile
rs4242783	A	G	0.068545381	0.014770062	11689	NA	exposure	TRUE	3.47008638760711e-06	inferred	VDbBQn	textfile
rs117107102	G	A	0.204406166	0.043162894	4974	NA	exposure	TRUE	2.18309061948841e-06	inferred	VDbBQn	textfile
rs941682	A	G	-0.063295745	0.01437768	11808	NA	exposure	TRUE	1.07078941681423e-05	inferred	VDbBQn	textfile
rs12908520	A	G	0.061772023	0.01309539	11862	NA	exposure	TRUE	2.39251769479556e-06	inferred	VDbBQn	textfile
rs111862613	C	T	0.091119928	0.019674815	11620	NA	exposure	TRUE	3.63380714691889e-06	inferred	VDbBQn	textfile
