# Supplementary material for: High humidity environment increases FBG by impairing the intestinal barrier
Source: Front Immunol. 2025 Aug 27;16:1625609. doi: 10.3389/fimmu.2025.1625609 (PMC12420254; doi:10.3389/fimmu.2025.1625609)
Supplement: Supplementary file 1 [file DataSheet1.zip › supplementary file1/Alistipes/Alistipes.txt]

auto_id	bac	CHR	POS	rsID	re.allele	eff.allele	beta	SE	metaZ.wz	P	N	Ncohorts
aaaac5tgsi5r36qwhz5vf2yaa4	genus.Alistipes.id.968	8	144428185	rs2467933	C	G	-0.072386321	0.018223342	-4.139250897	3.48E-05	17571	24
aaaac5tgsi5r36qwhz5vf2yaae	genus.Alistipes.id.968	21	40615343	rs1029004	A	G	-0.044508454	0.010712106	-4.155794536	3.24E-05	17571	24
aaaac5tgsi5r36qwhz5vf2yaai	genus.Alistipes.id.968	19	52379428	NA	G	T	0.167348176	0.046109677	4.123338799	3.73E-05	3157	5
aaaac5tgsi5r36qwhz5vf2yaam	genus.Alistipes.id.968	16	26941171	rs11074808	A	G	-0.063199477	0.015582978	-4.046800132	5.19E-05	17566	24
aaaac5tgsi5r36qwhz5vf2yaaq	genus.Alistipes.id.968	7	62335191	rs4718311	G	T	-0.045853715	0.010857753	-4.212984185	2.52E-05	17458	23
aaaac5tgsi5r36qwhz5vf2yaau	genus.Alistipes.id.968	9	14102939	rs497789	C	T	-0.045573446	0.011243173	-4.048001884	5.17E-05	17565	24
aaaac5tgsi5r36qwhz5vf2yaay	genus.Alistipes.id.968	19	52376119	NA	G	A	0.171919149	0.046530835	4.116838589	3.84E-05	3157	5
aaaac5tgsi5r36qwhz5vf2yab4	genus.Alistipes.id.968	9	14152436	rs10756531	C	A	-0.04640304	0.01145129	-4.06939384	4.71E-05	17571	24
aaaac5tgsi5r36qwhz5vf2yaba	genus.Alistipes.id.968	7	62544557	rs10807714	C	G	-0.046635596	0.010947188	-4.252881989	2.11E-05	17569	24
aaaac5tgsi5r36qwhz5vf2yabe	genus.Alistipes.id.968	18	51254450	rs72928269	T	C	-0.10121168	0.025152825	-4.113339681	3.90E-05	13710	18
aaaac5tgsi5r36qwhz5vf2yabi	genus.Alistipes.id.968	7	62318236	rs4717282	T	G	-0.045816905	0.010852186	-4.206734657	2.59E-05	17458	23
aaaac5tgsi5r36qwhz5vf2yabm	genus.Alistipes.id.968	7	62533179	rs10240520	A	G	-0.047172856	0.011074891	-4.257726123	2.07E-05	17090	23
aaaac5tgsi5r36qwhz5vf2yabq	genus.Alistipes.id.968	7	62337419	rs4644124	A	G	-0.045783578	0.010833127	-4.209951823	2.55E-05	17570	24
aaaac5tgsi5r36qwhz5vf2yabu	genus.Alistipes.id.968	7	62288218	rs66506137	A	C	-0.045616281	0.010860729	-4.176024484	2.97E-05	17451	23
aaaac5tgsi5r36qwhz5vf2yaby	genus.Alistipes.id.968	8	144432031	rs11990632	G	A	-0.077353773	0.01919807	-4.112142485	3.92E-05	17458	23
aaaac5tgsi5r36qwhz5vf2yaca	genus.Alistipes.id.968	8	144420597	rs2087219	C	T	-0.077264939	0.019150802	-4.106646934	4.01E-05	17570	24
aaaac5tgsi5r36qwhz5vf2yace	genus.Alistipes.id.968	8	144433201	rs35168352	C	T	-0.07720301	0.019206904	-4.105352087	4.04E-05	17458	23
aaaac5tgsi5r36qwhz5vf2yaci	genus.Alistipes.id.968	20	41225069	rs6102923	A	G	-0.063710477	0.015741544	-4.003182373	6.25E-05	16727	22
aaaac5tgsi5r36qwhz5vf2yacm	genus.Alistipes.id.968	17	35255079	rs8071605	G	T	-0.112776316	0.027922643	-4.179409592	2.92E-05	11245	16
aaaac5tgsi5r36qwhz5vf2yacq	genus.Alistipes.id.968	8	144420695	rs2101433	C	G	-0.077254864	0.019146841	-4.104319547	4.06E-05	17570	24
aaaac5tgsi5r56qwhz5vf2yaa4	genus.Alistipes.id.968	8	144463267	rs13275994	T	C	-0.072357314	0.017818295	-4.07539226	4.59E-05	17570	24
aaaac5tgsi5r56qwhz5vf2yaae	genus.Alistipes.id.968	8	144413416	rs2450772	G	A	-0.070115383	0.017360508	-4.120536081	3.78E-05	17571	24
aaaac5tgsi5r56qwhz5vf2yaai	genus.Alistipes.id.968	21	40630027	rs12627205	C	T	-0.044140865	0.010719322	-4.119217976	3.80E-05	17571	24
aaaac5tgsi5r56qwhz5vf2yaam	genus.Alistipes.id.968	20	41225117	rs6030353	A	C	-0.063569882	0.015741627	-4.005888967	6.18E-05	16727	22
aaaac5tgsi5r56qwhz5vf2yaaq	genus.Alistipes.id.968	13	104386842	rs35115456	G	T	-0.114101638	0.028762174	-3.951538106	7.77E-05	10463	14
aaaac5tgsi5r56qwhz5vf2yaau	genus.Alistipes.id.968	8	144414439	rs13264140	C	T	-0.077142809	0.019275443	-4.099017715	4.15E-05	17451	23
aaaac5tgsi5r56qwhz5vf2yaay	genus.Alistipes.id.968	8	144420030	rs2467943	T	C	-0.073514989	0.018444608	-4.117220154	3.83E-05	17571	24
aaaac5tgsi5r56qwhz5vf2yab4	genus.Alistipes.id.968	7	62319156	rs35882407	C	T	-0.045448301	0.010853873	-4.16936317	3.05E-05	17458	23
aaaac5tgsi5r56qwhz5vf2yaba	genus.Alistipes.id.968	6	11743080	rs2235413	C	T	0.0442091	0.010745179	4.126081859	3.69E-05	17565	24
aaaac5tgsi5r56qwhz5vf2yabe	genus.Alistipes.id.968	7	62046056	rs12534330	T	A	-0.045171403	0.010868692	-4.14648764	3.38E-05	17458	23
aaaac5tgsi5r56qwhz5vf2yabi	genus.Alistipes.id.968	8	144466737	rs73365860	C	T	-0.074973245	0.018169583	-4.095387526	4.21E-05	17568	24
aaaac5tgsi5r56qwhz5vf2yabm	genus.Alistipes.id.968	18	53743191	rs17090051	C	T	0.047895278	0.01223296	3.980354491	6.88E-05	17571	24
aaaac5tgsi5r56qwhz5vf2yabq	genus.Alistipes.id.968	7	62035570	rs2123572	G	A	-0.045186466	0.010890252	-4.140249678	3.47E-05	17459	23
aaaac5tgsi5r56qwhz5vf2yabu	genus.Alistipes.id.968	1	152290594	rs77721552	C	T	-0.099785471	0.024658815	-4.143779666	3.42E-05	11979	15
aaaac5tgsi5r56qwhz5vf2yaby	genus.Alistipes.id.968	21	40553344	rs34705151	G	A	-0.044183963	0.010721838	-4.1199439	3.79E-05	17571	24
aaaac5tgsi5r56qwhz5vf2yaca	genus.Alistipes.id.968	18	51490042	rs7236513	G	T	-0.079220507	0.020249224	-3.956265679	7.61E-05	16805	23
aaaac5tgsi5r56qwhz5vf2yace	genus.Alistipes.id.968	7	69492475	rs12698837	T	C	0.071524608	0.016981147	4.130676157	3.62E-05	17571	24
aaaac5tgsi5r56qwhz5vf2yaci	genus.Alistipes.id.968	21	40639313	rs62223011	A	G	-0.044017292	0.010714935	-4.105402863	4.04E-05	17571	24
aaaac5tgsi5r56qwhz5vf2yacm	genus.Alistipes.id.968	7	62290201	rs12535579	G	C	-0.04534192	0.010861227	-4.150211958	3.32E-05	17448	23
aaaac5tgsi5r76qwhz5vf2yaa4	genus.Alistipes.id.968	22	45248241	rs6007324	G	A	-0.044211605	0.010703357	-4.131419403	3.61E-05	17566	24
aaaac5tgsi5r76qwhz5vf2yaae	genus.Alistipes.id.968	13	84141707	rs12184695	A	G	-0.049638385	0.012496529	-4.037298057	5.41E-05	17570	24
aaaac5tgsi5r76qwhz5vf2yaai	genus.Alistipes.id.968	5	58946568	rs62370462	G	A	-0.044908293	0.011215055	-4.023528607	5.73E-05	17090	23
aaaac5tgsi5r76qwhz5vf2yaam	genus.Alistipes.id.968	10	97316040	rs4918948	T	C	0.045537431	0.010778207	4.203779533	2.62E-05	17571	24
aaaac5tgsi5r76qwhz5vf2yaaq	genus.Alistipes.id.968	21	40631391	rs8130162	T	C	-0.043930129	0.010718498	-4.099578248	4.14E-05	17571	24
aaaac5tgsi5r76qwhz5vf2yaau	genus.Alistipes.id.968	7	62396389	rs1595979	G	A	-0.04531979	0.010834348	-4.176268571	2.96E-05	17565	24
aaaac5tgsi5r76qwhz5vf2yaay	genus.Alistipes.id.968	8	144417786	rs3812438	G	C	-0.076687845	0.019173519	-4.081725292	4.47E-05	17570	24
aaaac5tgsi5r76qwhz5vf2yab4	genus.Alistipes.id.968	12	69697975	rs7138750	G	A	-0.070526822	0.016839136	-4.182870042	2.88E-05	17052	23
aaaac5tgsi5r76qwhz5vf2yaba	genus.Alistipes.id.968	9	86052179	rs73465767	C	T	-0.079477144	0.019879732	-4.043769562	5.26E-05	17570	24
aaaac5tgsi5r76qwhz5vf2yabe	genus.Alistipes.id.968	7	62337909	rs4134389	G	A	-0.045421172	0.010858413	-4.168036151	3.07E-05	17457	23
aaaac5tgsi5r76qwhz5vf2yabi	genus.Alistipes.id.968	21	40531306	rs7279497	C	T	-0.044025714	0.010720602	-4.105199194	4.04E-05	17571	24
aaaac5tgsi5r76qwhz5vf2yabm	genus.Alistipes.id.968	16	26937162	rs8052382	C	A	-0.063822477	0.015639788	-4.036507161	5.43E-05	17569	24
aaaac5tgsi5r76qwhz5vf2yabq	genus.Alistipes.id.968	1	34988276	rs7556065	T	A	0.042891085	0.010701452	4.017970194	5.87E-05	17561	24
aaaac5tgsi5r76qwhz5vf2yabu	genus.Alistipes.id.968	9	14074266	rs1689280	T	C	-0.045037261	0.011184576	-4.036502893	5.43E-05	17567	24
aaaac5tgsi5r76qwhz5vf2yaby	genus.Alistipes.id.968	7	62306748	rs35229537	G	A	-0.045381655	0.010860363	-4.158962582	3.20E-05	17458	23
aaaac5tgsi5r76qwhz5vf2yaca	genus.Alistipes.id.968	4	178228892	rs6552226	T	A	-0.044430742	0.010922003	-4.053127005	5.05E-05	17552	24
aaaac5tgsi5r76qwhz5vf2yace	genus.Alistipes.id.968	8	144467775	rs34008428	C	G	-0.074680588	0.018173115	-4.068948275	4.72E-05	17566	24
aaaac5tgsi5r76qwhz5vf2yaci	genus.Alistipes.id.968	21	40618683	rs11701805	T	C	-0.043848196	0.010712432	-4.094734262	4.23E-05	17570	24
aaaac5tgsi5r76qwhz5vf2yacm	genus.Alistipes.id.968	7	62354197	rs62476295	A	G	-0.045348626	0.010830221	-4.163667232	3.13E-05	17571	24
aaaac5tgsi5r76qwhz5vf2yacq	genus.Alistipes.id.968	18	71400741	rs4892132	T	A	0.044994826	0.011014439	4.04883303	5.15E-05	17567	24
aaaac5tgsi5rd6qwhz5vf2yab4	genus.Alistipes.id.968	7	135778919	rs67281112	C	G	0.063457498	0.013784589	4.615803306	3.92E-06	17090	23
aaaac5tgsi5rd6qwhz5vf2yaby	genus.Alistipes.id.968	21	40579411	rs9712594	A	C	-0.089641667	0.017869378	-5.035128757	4.78E-07	16978	22
aaaac5tgsi5rd6qwhz5vf2yaca	genus.Alistipes.id.968	1	19790706	rs67705352	G	T	-0.053240398	0.011086401	-4.792004949	1.65E-06	17567	24
aaaac5tgsi5rd6qwhz5vf2yace	genus.Alistipes.id.968	7	62443498	rs11769002	A	G	-0.052879265	0.010938851	-4.81805879	1.45E-06	17571	24
aaaac5tgsi5rd6qwhz5vf2yaci	genus.Alistipes.id.968	7	62442036	rs2871785	G	T	-0.052555974	0.010936412	-4.78859542	1.68E-06	17571	24
aaaac5tgsi5rd6qwhz5vf2yacm	genus.Alistipes.id.968	7	62457057	rs7783848	C	G	-0.052146181	0.010933631	-4.753310885	2.00E-06	17571	24
aaaac5tgsi5rf6qwhz5vf2yaa4	genus.Alistipes.id.968	7	62448459	rs10950070	G	A	-0.051645108	0.01093709	-4.701674343	2.58E-06	17571	24
aaaac5tgsi5rf6qwhz5vf2yaae	genus.Alistipes.id.968	7	62453737	rs34890041	C	A	-0.052064779	0.010936909	-4.740451508	2.13E-06	17571	24
aaaac5tgsi5rf6qwhz5vf2yaai	genus.Alistipes.id.968	11	17511427	rs7129639	A	C	-0.052495538	0.010958377	-4.776444511	1.78E-06	17571	24
aaaac5tgsi5rf6qwhz5vf2yaam	genus.Alistipes.id.968	7	62460248	rs11771117	G	C	-0.051842057	0.010926568	-4.725986283	2.29E-06	17571	24
aaaac5tgsi5rf6qwhz5vf2yaaq	genus.Alistipes.id.968	7	62460232	rs11773813	C	A	-0.051753964	0.010929156	-4.714556125	2.42E-06	17570	24
aaaac5tgsi5rf6qwhz5vf2yaau	genus.Alistipes.id.968	7	62446761	rs10950069	C	T	-0.051706647	0.010933845	-4.711478294	2.46E-06	17571	24
aaaac5tgsi5rf6qwhz5vf2yaay	genus.Alistipes.id.968	7	62457844	rs4068841	C	G	-0.051555426	0.010926329	-4.704291667	2.55E-06	17571	24
aaaac5tgsi5rf6qwhz5vf2yab4	genus.Alistipes.id.968	5	177755179	rs11958296	G	A	-0.098122204	0.021827201	-4.432938561	9.30E-06	16214	21
aaaac5tgsi5rf6qwhz5vf2yaba	genus.Alistipes.id.968	7	62453778	rs4717372	C	G	-0.051494633	0.010937717	-4.690105309	2.73E-06	17571	24
aaaac5tgsi5rf6qwhz5vf2yabe	genus.Alistipes.id.968	7	62419726	rs1595991	T	C	-0.051009608	0.010828477	-4.70589145	2.53E-06	17568	24
aaaac5tgsi5rf6qwhz5vf2yabi	genus.Alistipes.id.968	9	14080129	rs1689282	C	A	-0.052006142	0.011394196	-4.553511345	5.28E-06	17090	23
aaaac5tgsi5rf6qwhz5vf2yabm	genus.Alistipes.id.968	7	62454628	rs11773263	C	T	-0.051117223	0.010932233	-4.659805112	3.17E-06	17571	24
aaaac5tgsi5rf6qwhz5vf2yabq	genus.Alistipes.id.968	7	62457614	rs2311504	G	A	-0.050917946	0.010931513	-4.642934307	3.43E-06	17571	24
aaaac5tgsi5rf6qwhz5vf2yabu	genus.Alistipes.id.968	7	62451964	rs2119444	G	A	-0.050618837	0.010934285	-4.61386047	3.95E-06	17571	24
aaaac5tgsi5rf6qwhz5vf2yaby	genus.Alistipes.id.968	7	62461975	rs17675579	A	G	-0.051031095	0.010935923	-4.646217547	3.38E-06	17571	24
aaaac5tgsi5rf6qwhz5vf2yaca	genus.Alistipes.id.968	21	40580258	rs8130320	G	A	-0.049001972	0.01071701	-4.571774025	4.84E-06	17571	24
aaaac5tgsi5rf6qwhz5vf2yace	genus.Alistipes.id.968	7	62447773	rs1583863	G	A	-0.050721689	0.010938024	-4.615942524	3.91E-06	17570	24
aaaac5tgsi5rf6qwhz5vf2yaci	genus.Alistipes.id.968	7	62432603	rs4424138	T	A	-0.050070946	0.010827599	-4.618053855	3.87E-06	17570	24
aaaac5tgsi5rf6qwhz5vf2yacm	genus.Alistipes.id.968	21	40580017	rs11088466	T	A	-0.04892368	0.010713229	-4.565029733	4.99E-06	17571	24
aaaac5tgsi5rh6qwhz5vf2yaa4	genus.Alistipes.id.968	7	62477247	rs7805099	G	T	-0.050114993	0.010928073	-4.574279086	4.78E-06	17570	24
aaaac5tgsi5rh6qwhz5vf2yaae	genus.Alistipes.id.968	11	130887552	rs2875322	C	T	-0.058094464	0.013143238	-4.445297461	8.78E-06	17459	23
aaaac5tgsi5rh6qwhz5vf2yaai	genus.Alistipes.id.968	7	62438174	rs2311507	C	T	-0.050256644	0.010931038	-4.580411219	4.64E-06	17571	24
aaaac5tgsi5rh6qwhz5vf2yaam	genus.Alistipes.id.968	10	127787142	rs2290844	T	C	0.081396908	0.019163185	4.43749107	9.10E-06	17571	24
aaaac5tgsi5rh6qwhz5vf2yaaq	genus.Alistipes.id.968	8	144441740	rs35909684	C	A	-0.084528462	0.019209072	-4.474847216	7.65E-06	17457	23
aaaac5tgsi5rh6qwhz5vf2yaau	genus.Alistipes.id.968	7	62442590	rs12536478	A	C	-0.050348036	0.010939311	-4.583193337	4.58E-06	17571	24
aaaac5tgsi5rh6qwhz5vf2yaay	genus.Alistipes.id.968	8	144428720	rs2450745	C	A	-0.080523959	0.018470178	-4.490118359	7.12E-06	17571	24
aaaac5tgsi5rh6qwhz5vf2yab4	genus.Alistipes.id.968	17	52776479	rs34417064	G	A	-0.04820195	0.010686843	-4.493460739	7.01E-06	17570	24
aaaac5tgsi5rh6qwhz5vf2yaba	genus.Alistipes.id.968	21	40564885	rs2836934	A	C	-0.048277166	0.010718091	-4.503435039	6.69E-06	17571	24
aaaac5tgsi5rh6qwhz5vf2yabe	genus.Alistipes.id.968	7	62445640	rs1960663	T	C	-0.049833166	0.010928673	-4.544942523	5.50E-06	17571	24
aaaac5tgsi5rh6qwhz5vf2yabi	genus.Alistipes.id.968	9	112120264	rs62576416	C	T	0.049264678	0.010973282	4.478876941	7.50E-06	17564	24
aaaac5tgsi5rh6qwhz5vf2yabm	genus.Alistipes.id.968	21	40574552	rs2150411	G	T	-0.048218155	0.010712934	-4.498523636	6.84E-06	17571	24
aaaac5tgsi5rh6qwhz5vf2yabq	genus.Alistipes.id.968	7	62437105	rs1899238	C	T	-0.050123863	0.010937057	-4.566385717	4.96E-06	17571	24
aaaac5tgsi5rh6qwhz5vf2yabu	genus.Alistipes.id.968	7	62439663	rs1837664	A	C	-0.049108078	0.010819104	-4.531565336	5.85E-06	17570	24
aaaac5tgsi5rh6qwhz5vf2yaby	genus.Alistipes.id.968	13	38057357	rs1107244	A	G	0.075855776	0.017118221	4.633774119	3.59E-06	17571	24
aaaac5tgsi5rh6qwhz5vf2yaca	genus.Alistipes.id.968	7	62466168	rs11763175	G	A	-0.050069995	0.01093259	-4.568834351	4.90E-06	17571	24
aaaac5tgsi5rh6qwhz5vf2yace	genus.Alistipes.id.968	2	178000949	rs12990744	T	C	-0.077661791	0.017298561	-4.45970518	8.21E-06	16694	22
aaaac5tgsi5rh6qwhz5vf2yaci	genus.Alistipes.id.968	7	62439474	rs12534925	T	G	-0.049235629	0.010819005	-4.544011421	5.52E-06	17570	24
aaaac5tgsi5rj6qwhz5vf2yaa4	genus.Alistipes.id.968	7	62490832	rs62476323	C	A	-0.049499113	0.010923699	-4.516541885	6.29E-06	17569	24
aaaac5tgsi5rj6qwhz5vf2yaae	genus.Alistipes.id.968	7	62411841	rs148278255	A	G	-0.049316431	0.010830193	-4.545443757	5.48E-06	17565	24
aaaac5tgsi5rj6qwhz5vf2yaai	genus.Alistipes.id.968	13	38060148	rs61946592	T	C	0.075715992	0.017095536	4.619042555	3.86E-06	17571	24
aaaac5tgsi5rj6qwhz5vf2yaam	genus.Alistipes.id.968	21	40584258	rs8132143	A	T	-0.048147449	0.010712218	-4.492449865	7.04E-06	17571	24
aaaac5tgsi5rj6qwhz5vf2yaaq	genus.Alistipes.id.968	7	62437581	rs4718473	C	T	-0.050061508	0.010939083	-4.559415548	5.13E-06	17571	24
aaaac5tgsi5rj6qwhz5vf2yaau	genus.Alistipes.id.968	13	38058413	rs6563550	C	T	0.075255827	0.017126002	4.613078966	3.97E-06	17571	24
aaaac5tgsi5rj6qwhz5vf2yaay	genus.Alistipes.id.968	21	40584412	rs8132424	A	T	-0.048038914	0.010712256	-4.482308728	7.38E-06	17571	24
aaaac5tgsi5rj6qwhz5vf2yab4	genus.Alistipes.id.968	20	41181177	rs8118820	A	T	-0.0633992	0.014241227	-4.423962256	9.69E-06	17490	23
aaaac5tgsi5rj6qwhz5vf2yaba	genus.Alistipes.id.968	13	38058493	rs6563551	T	G	0.075406418	0.017119124	4.606367506	4.10E-06	17571	24
aaaac5tgsi5rj6qwhz5vf2yabe	genus.Alistipes.id.968	7	62427088	rs12539972	G	C	-0.048937885	0.010832566	-4.516559219	6.29E-06	17552	24
aaaac5tgsi5rj6qwhz5vf2yabi	genus.Alistipes.id.968	18	51480039	rs113457024	T	C	-0.084674457	0.020151658	-4.299018367	1.72E-05	16806	23
aaaac5tgsi5rj6qwhz5vf2yabm	genus.Alistipes.id.968	21	40558421	rs2297256	G	A	-0.047796368	0.010713365	-4.459672567	8.21E-06	17571	24
aaaac5tgsi5rj6qwhz5vf2yabq	genus.Alistipes.id.968	9	14158854	rs62532512	A	C	-0.047117091	0.010772761	-4.345640448	1.39E-05	17563	24
aaaac5tgsi5rj6qwhz5vf2yabu	genus.Alistipes.id.968	13	38060134	rs61946576	T	C	0.075155652	0.017096192	4.595601318	4.32E-06	17571	24
aaaac5tgsi5rj6qwhz5vf2yaby	genus.Alistipes.id.968	21	40575088	rs4818001	T	C	-0.047846942	0.010712651	-4.463935013	8.05E-06	17571	24
aaaac5tgsi5rj6qwhz5vf2yaca	genus.Alistipes.id.968	7	62467869	rs1822115	T	G	-0.049489275	0.010923926	-4.521418765	6.14E-06	17571	24
aaaac5tgsi5rj6qwhz5vf2yace	genus.Alistipes.id.968	7	62471770	rs10950081	C	T	-0.049383345	0.010923867	-4.511852996	6.43E-06	17571	24
aaaac5tgsi5rj6qwhz5vf2yaci	genus.Alistipes.id.968	13	22867356	rs9578457	A	G	-0.135959109	0.031640291	-4.415151839	1.01E-05	9370	13
aaaac5tgsi5rl6qwhz5vf2yaa4	genus.Alistipes.id.968	13	38059218	rs7324216	C	T	0.075067862	0.01711019	4.564710295	5.00E-06	17568	24
aaaac5tgsi5rl6qwhz5vf2yaae	genus.Alistipes.id.968	20	41191335	rs4810359	G	A	-0.065242793	0.014615527	-4.479075853	7.50E-06	17380	22
aaaac5tgsi5rl6qwhz5vf2yaai	genus.Alistipes.id.968	21	40614878	rs2150413	C	T	-0.047541202	0.010716232	-4.434455213	9.23E-06	17571	24
aaaac5tgsi5rl6qwhz5vf2yaam	genus.Alistipes.id.968	20	41263020	rs73110425	A	G	-0.075143363	0.017380929	-4.288922019	1.80E-05	16134	20
aaaac5tgsi5rl6qwhz5vf2yaaq	genus.Alistipes.id.968	20	41177956	rs79968837	G	A	-0.082630508	0.019174861	-4.3623727	1.29E-05	16773	20
aaaac5tgsi5rl6qwhz5vf2yaau	genus.Alistipes.id.968	21	28515912	rs36021379	G	A	-0.064320055	0.014541711	-4.371182522	1.24E-05	17090	23
aaaac5tgsi5rl6qwhz5vf2yaay	genus.Alistipes.id.968	7	62476954	rs62476322	G	A	-0.049405187	0.010935812	-4.501698432	6.74E-06	17570	24
aaaac5tgsi5rl6qwhz5vf2yab4	genus.Alistipes.id.968	14	77451884	rs72721394	C	T	0.088559188	0.020935465	4.28027951	1.87E-05	15034	18
aaaac5tgsi5rl6qwhz5vf2yaba	genus.Alistipes.id.968	13	38059841	rs17055871	T	A	0.074498552	0.0170963	4.556943183	5.19E-06	17571	24
aaaac5tgsi5rl6qwhz5vf2yabe	genus.Alistipes.id.968	7	62416204	rs1822113	G	T	-0.048538393	0.010820327	-4.48217708	7.39E-06	17570	24
aaaac5tgsi5rl6qwhz5vf2yabi	genus.Alistipes.id.968	21	40614988	rs2150414	A	G	-0.04725733	0.010716221	-4.408095695	1.04E-05	17571	24
aaaac5tgsi5rl6qwhz5vf2yabm	genus.Alistipes.id.968	1	180526707	rs1339725	A	T	0.088637893	0.019914553	4.372706229	1.23E-05	17290	23
aaaac5tgsi5rl6qwhz5vf2yabq	genus.Alistipes.id.968	13	38057066	rs2323487	A	T	0.074461147	0.017090725	4.543889934	5.52E-06	17571	24
aaaac5tgsi5rl6qwhz5vf2yabu	genus.Alistipes.id.968	21	40581293	rs7276046	T	C	-0.047314833	0.010712859	-4.414923825	1.01E-05	17571	24
aaaac5tgsi5rl6qwhz5vf2yaby	genus.Alistipes.id.968	3	133564762	rs34067336	T	C	-0.050665371	0.011658441	-4.32649591	1.52E-05	17090	23
aaaac5tgsi5rl6qwhz5vf2yaca	genus.Alistipes.id.968	13	38059979	rs73180681	C	T	0.074052171	0.017118113	4.534224615	5.78E-06	17571	24
aaaac5tgsi5rl6qwhz5vf2yace	genus.Alistipes.id.968	7	62411221	rs10950056	G	C	-0.048516805	0.010827985	-4.47310157	7.71E-06	17570	24
aaaac5tgsi5rl6qwhz5vf2yaci	genus.Alistipes.id.968	7	62433625	rs1115881	G	A	-0.048341129	0.010828569	-4.457987643	8.27E-06	17570	24
aaaac5tgsi5rl6qwhz5vf2yacm	genus.Alistipes.id.968	13	38061307	rs7337526	C	T	0.074126315	0.017091472	4.532372179	5.83E-06	17571	24
aaaac5tgsi5rn6qwhz5vf2yaa4	genus.Alistipes.id.968	9	112117428	rs10979842	C	G	0.047966716	0.010991434	4.348811656	1.37E-05	17556	24
aaaac5tgsi5rn6qwhz5vf2yaae	genus.Alistipes.id.968	1	180526786	rs1339724	A	G	0.088195083	0.019914751	4.350930856	1.36E-05	17290	23
aaaac5tgsi5rn6qwhz5vf2yaai	genus.Alistipes.id.968	20	41233846	rs56041451	G	C	-0.066966067	0.015448617	-4.260988235	2.04E-05	16720	22
aaaac5tgsi5rn6qwhz5vf2yaam	genus.Alistipes.id.968	7	62493884	rs13246203	A	G	-0.048566805	0.010922513	-4.436015061	9.16E-06	17569	24
aaaac5tgsi5rn6qwhz5vf2yaaq	genus.Alistipes.id.968	7	62474831	rs4717397	G	A	-0.048580981	0.010923696	-4.433072525	9.29E-06	17570	24
aaaac5tgsi5rn6qwhz5vf2yaau	genus.Alistipes.id.968	7	62532331	rs4718714	A	G	-0.049171331	0.010931784	-4.483424164	7.35E-06	17568	24
aaaac5tgsi5rn6qwhz5vf2yaay	genus.Alistipes.id.968	5	14140032	rs147282880	T	C	0.087378395	0.020380371	4.235832238	2.28E-05	15429	20
aaaac5tgsi5rn6qwhz5vf2yab4	genus.Alistipes.id.968	8	144423519	rs2980260	T	C	-0.078335451	0.018419426	-4.3541925	1.34E-05	17571	24
aaaac5tgsi5rn6qwhz5vf2yaba	genus.Alistipes.id.968	7	62424978	rs8188507	C	T	-0.047952202	0.010821019	-4.425114991	9.64E-06	17570	24
aaaac5tgsi5rn6qwhz5vf2yabe	genus.Alistipes.id.968	9	112120719	rs10816800	G	C	0.047871081	0.010970031	4.348222087	1.37E-05	17567	24
aaaac5tgsi5rn6qwhz5vf2yabi	genus.Alistipes.id.968	7	62319456	rs12536935	C	A	-0.048116061	0.010856358	-4.416254843	1.00E-05	17458	23
aaaac5tgsi5rn6qwhz5vf2yabm	genus.Alistipes.id.968	7	62504188	rs10950094	G	C	-0.048616667	0.010920118	-4.431978404	9.34E-06	17571	24
aaaac5tgsi5rn6qwhz5vf2yabq	genus.Alistipes.id.968	7	62497935	rs10950089	C	T	-0.048632276	0.010924004	-4.437752139	9.09E-06	17569	24
aaaac5tgsi5rn6qwhz5vf2yabu	genus.Alistipes.id.968	10	127789598	rs2290845	A	G	0.078582109	0.02031875	4.268642209	1.97E-05	17221	22
aaaac5tgsi5rn6qwhz5vf2yaby	genus.Alistipes.id.968	7	62408238	rs67853823	C	T	-0.048163166	0.01082275	-4.442897448	8.88E-06	17570	24
aaaac5tgsi5rn6qwhz5vf2yaca	genus.Alistipes.id.968	13	38059067	rs3764077	A	G	0.073754947	0.01712956	4.505921273	6.61E-06	17571	24
aaaac5tgsi5rn6qwhz5vf2yace	genus.Alistipes.id.968	7	62519921	rs10434981	G	A	-0.048628284	0.010920177	-4.43860336	9.05E-06	17571	24
aaaac5tgsi5rn6qwhz5vf2yaci	genus.Alistipes.id.968	7	62405838	rs4498432	G	C	-0.048210774	0.010820711	-4.450925396	8.55E-06	17570	24
aaaac5tgsi5rn6qwhz5vf2yacm	genus.Alistipes.id.968	7	62472673	rs6964425	T	C	-0.048377354	0.010925163	-4.420718879	9.84E-06	17571	24
aaaac5tgsi5rp6qwhz5vf2yaa4	genus.Alistipes.id.968	7	62510311	rs10950101	C	T	-0.048337456	0.010920734	-4.408815984	1.04E-05	17571	24
aaaac5tgsi5rp6qwhz5vf2yaae	genus.Alistipes.id.968	21	40625752	rs7278297	A	C	-0.046492315	0.010713393	-4.336635211	1.45E-05	17571	24
aaaac5tgsi5rp6qwhz5vf2yaai	genus.Alistipes.id.968	7	62504090	rs10950093	G	A	-0.04843854	0.010920067	-4.415471892	1.01E-05	17571	24
aaaac5tgsi5rp6qwhz5vf2yaam	genus.Alistipes.id.968	8	144444626	rs60713252	G	T	-0.081416712	0.019207455	-4.308619144	1.64E-05	17457	23
aaaac5tgsi5rp6qwhz5vf2yaaq	genus.Alistipes.id.968	7	62483416	rs17748612	G	C	-0.048306107	0.010933962	-4.404581731	1.06E-05	17570	24
aaaac5tgsi5rp6qwhz5vf2yaau	genus.Alistipes.id.968	7	62512759	rs11763792	G	C	-0.048236477	0.010920655	-4.401351504	1.08E-05	17571	24
aaaac5tgsi5rp6qwhz5vf2yaay	genus.Alistipes.id.968	7	62512861	rs11766494	C	T	-0.048379897	0.010922069	-4.417576019	9.98E-06	17571	24
aaaac5tgsi5rp6qwhz5vf2yab4	genus.Alistipes.id.968	8	144414225	rs13277428	A	G	-0.080841062	0.019043943	-4.275502055	1.91E-05	17570	24
aaaac5tgsi5rp6qwhz5vf2yaba	genus.Alistipes.id.968	7	62406358	rs35136842	C	G	-0.047717092	0.010823002	-4.402541216	1.07E-05	17570	24
aaaac5tgsi5rp6qwhz5vf2yabe	genus.Alistipes.id.968	14	21544343	rs61978199	T	C	-0.145031587	0.033928377	-4.363571845	1.28E-05	8436	10
aaaac5tgsi5rp6qwhz5vf2yabi	genus.Alistipes.id.968	21	33884523	rs78985292	G	C	0.074977652	0.0179118	4.224153064	2.40E-05	16676	22
aaaac5tgsi5rp6qwhz5vf2yabm	genus.Alistipes.id.968	9	14079067	rs480700	T	C	-0.047172133	0.011089251	-4.259779667	2.05E-05	17571	24
aaaac5tgsi5rp6qwhz5vf2yabq	genus.Alistipes.id.968	10	128888433	rs56249335	T	A	0.092019177	0.022209452	4.25865621	2.06E-05	15284	19
aaaac5tgsi5rp6qwhz5vf2yabu	genus.Alistipes.id.968	7	62408670	rs1899237	T	C	-0.047607975	0.010828501	-4.389858508	1.13E-05	17570	24
aaaac5tgsi5rp6qwhz5vf2yaby	genus.Alistipes.id.968	21	40623018	rs2836956	G	C	-0.046127539	0.010712377	-4.302955107	1.69E-05	17571	24
aaaac5tgsi5rp6qwhz5vf2yaca	genus.Alistipes.id.968	7	62349552	rs13236106	T	C	-0.047583151	0.010829084	-4.368113949	1.25E-05	17565	24
aaaac5tgsi5rp6qwhz5vf2yace	genus.Alistipes.id.968	12	54872438	rs60316894	T	C	-0.098409021	0.023088279	-4.259730442	2.05E-05	15121	18
aaaac5tgsi5rp6qwhz5vf2yaci	genus.Alistipes.id.968	21	40623526	rs2836958	T	C	-0.046076896	0.01071262	-4.298207784	1.72E-05	17571	24
aaaac5tgsi5rp6qwhz5vf2yacm	genus.Alistipes.id.968	13	38054867	rs7995332	C	A	0.070811258	0.017051612	4.440735041	8.97E-06	17571	24
aaaac5tgsi5rr6qwhz5vf2yaa4	genus.Alistipes.id.968	20	41191505	rs4810360	C	G	-0.062978163	0.014561079	-4.327417483	1.51E-05	17492	23
aaaac5tgsi5rr6qwhz5vf2yaae	genus.Alistipes.id.968	18	51226925	rs55916832	C	T	-0.08686296	0.02040789	-4.262664714	2.02E-05	16072	22
aaaac5tgsi5rr6qwhz5vf2yaai	genus.Alistipes.id.968	10	124093780	rs7893926	G	A	-0.100912206	0.024136699	-4.231361155	2.32E-05	15459	18
aaaac5tgsi5rr6qwhz5vf2yaam	genus.Alistipes.id.968	14	21548634	rs77885767	T	C	-0.143890563	0.033738933	-4.334110471	1.46E-05	8436	10
aaaac5tgsi5rr6qwhz5vf2yaaq	genus.Alistipes.id.968	2	187172303	rs59532094	C	A	-0.093102646	0.023042578	-4.222223966	2.42E-05	13791	20
aaaac5tgsi5rr6qwhz5vf2yaau	genus.Alistipes.id.968	21	40533164	rs1888489	T	C	-0.046170735	0.010720133	-4.303818654	1.68E-05	17571	24
aaaac5tgsi5rr6qwhz5vf2yaay	genus.Alistipes.id.968	9	112120785	rs10816801	C	G	0.047463525	0.010961366	4.30814	1.65E-05	17565	24
aaaac5tgsi5rr6qwhz5vf2yab4	genus.Alistipes.id.968	7	62391916	rs2311555	G	T	-0.047184551	0.010834885	-4.347488462	1.38E-05	17565	24
aaaac5tgsi5rr6qwhz5vf2yaba	genus.Alistipes.id.968	7	62398798	rs12540604	A	T	-0.047528495	0.010829593	-4.378710343	1.19E-05	17570	24
aaaac5tgsi5rr6qwhz5vf2yabe	genus.Alistipes.id.968	21	40588696	rs2836940	T	C	-0.046275924	0.010712984	-4.319606567	1.56E-05	17570	24
aaaac5tgsi5rr6qwhz5vf2yabi	genus.Alistipes.id.968	7	62430319	rs10950061	C	A	-0.04728747	0.010828992	-4.365085304	1.27E-05	17570	24
aaaac5tgsi5rr6qwhz5vf2yabm	genus.Alistipes.id.968	8	144429316	rs13279590	G	A	-0.079836738	0.019202736	-4.250572843	2.13E-05	17458	23
aaaac5tgsi5rr6qwhz5vf2yabq	genus.Alistipes.id.968	19	52373988	NA	T	G	0.186389429	0.047910381	4.246202022	2.17E-05	3044	4
aaaac5tgsi5rr6qwhz5vf2yabu	genus.Alistipes.id.968	8	134444155	rs7832304	G	T	-0.068587655	0.01612174	-4.202651271	2.64E-05	16806	23
aaaac5tgsi5rr6qwhz5vf2yaby	genus.Alistipes.id.968	9	112121089	rs10759341	G	A	0.046916675	0.010969616	4.25731292	2.07E-05	17571	24
aaaac5tgsi5rr6qwhz5vf2yaca	genus.Alistipes.id.968	7	62302986	rs11973240	C	T	-0.047084698	0.010859407	-4.318897081	1.57E-05	17458	23
aaaac5tgsi5rr6qwhz5vf2yace	genus.Alistipes.id.968	7	62374692	rs1822118	A	G	-0.047177063	0.01082831	-4.347935986	1.37E-05	17571	24
aaaac5tgsi5rr6qwhz5vf2yaci	genus.Alistipes.id.968	7	62528430	rs13239117	C	A	-0.047856201	0.010926964	-4.369740704	1.24E-05	17569	24
aaaac5tgsi5rr6qwhz5vf2yacm	genus.Alistipes.id.968	21	40623668	rs2836959	T	G	-0.045444561	0.010711646	-4.241238683	2.22E-05	17571	24
aaaac5tgsi5rt6qwhz5vf2yaa4	genus.Alistipes.id.968	7	62305040	rs4718292	C	T	-0.046832515	0.010856214	-4.290150609	1.79E-05	17457	23
aaaac5tgsi5rt6qwhz5vf2yaae	genus.Alistipes.id.968	7	62372126	rs35338570	A	G	-0.047297746	0.010831884	-4.357829427	1.31E-05	17571	24
aaaac5tgsi5rt6qwhz5vf2yaai	genus.Alistipes.id.968	8	134446148	rs6471124	T	C	-0.067364101	0.016028422	-4.171482101	3.03E-05	16806	23
aaaac5tgsi5rt6qwhz5vf2yaam	genus.Alistipes.id.968	4	68230004	rs114494214	A	G	-0.111347313	0.027508098	-4.115225302	3.87E-05	12149	15
aaaac5tgsi5rt6qwhz5vf2yaaq	genus.Alistipes.id.968	7	69402376	rs13221186	G	C	0.082199592	0.01889867	4.239644255	2.24E-05	17566	24
aaaac5tgsi5rt6qwhz5vf2yaau	genus.Alistipes.id.968	21	40616651	rs2836952	G	C	-0.045351652	0.010716762	-4.233761336	2.30E-05	17571	24
aaaac5tgsi5rt6qwhz5vf2yaay	genus.Alistipes.id.968	4	68229445	rs76139220	G	A	-0.111347313	0.027508098	-4.115225302	3.87E-05	12149	15
aaaac5tgsi5rt6qwhz5vf2yab4	genus.Alistipes.id.968	21	40592611	rs2836943	C	T	-0.045659239	0.010729539	-4.255893957	2.08E-05	17570	24
aaaac5tgsi5rt6qwhz5vf2yaba	genus.Alistipes.id.968	10	49705161	rs935276	C	T	-0.045998224	0.010777232	-4.25770244	2.07E-05	17571	24
aaaac5tgsi5rt6qwhz5vf2yabe	genus.Alistipes.id.968	7	62542048	rs11762865	G	A	-0.047524815	0.010950421	-4.340196395	1.42E-05	17569	24
aaaac5tgsi5rt6qwhz5vf2yabi	genus.Alistipes.id.968	16	26935486	rs4508422	A	G	-0.067364326	0.015844455	-4.137947513	3.50E-05	17568	24
aaaac5tgsi5rt6qwhz5vf2yabm	genus.Alistipes.id.968	7	62353758	rs4604315	C	A	-0.046729175	0.010831028	-4.293838587	1.76E-05	17571	24
aaaac5tgsi5rt6qwhz5vf2yabq	genus.Alistipes.id.968	7	62354217	rs62476296	C	T	-0.046737365	0.010832502	-4.292540675	1.77E-05	17571	24
aaaac5tgsi5rt6qwhz5vf2yabu	genus.Alistipes.id.968	18	10338470	rs7242694	T	C	-0.057229473	0.013535438	-4.178077137	2.94E-05	17090	23
aaaac5tgsi5rt6qwhz5vf2yaby	genus.Alistipes.id.968	10	8779202	rs56197460	T	C	-0.076291935	0.018301234	-4.11635715	3.85E-05	16788	23
aaaac5tgsi5rt6qwhz5vf2yaca	genus.Alistipes.id.968	12	69683919	rs317658	G	A	-0.071833876	0.016975441	-4.233912192	2.30E-05	17050	23
aaaac5tgsi5rt6qwhz5vf2yace	genus.Alistipes.id.968	7	62293205	rs12537778	G	A	-0.04671005	0.010858995	-4.281776625	1.85E-05	17451	23
aaaac5tgsi5rt6qwhz5vf2yaci	genus.Alistipes.id.968	9	14107096	rs508940	C	T	-0.046557887	0.011286205	-4.127757853	3.66E-05	17571	24
aaaac5tgsi5rt6qwhz5vf2yacm	genus.Alistipes.id.968	20	41225124	rs6030354	G	A	-0.066496186	0.015495887	-4.150082328	3.32E-05	16725	22
aaaac5tgsi5rv6qwhz5vf2yaa4	genus.Alistipes.id.968	7	62309404	rs4404808	C	T	-0.046620088	0.010855253	-4.272564467	1.93E-05	17458	23
aaaac5tgsi5rv6qwhz5vf2yaae	genus.Alistipes.id.968	18	51265020	rs72930125	G	A	-0.102944178	0.02520207	-4.193212272	2.75E-05	13710	18
aaaac5tgsi5rv6qwhz5vf2yaai	genus.Alistipes.id.968	10	127788934	rs10510150	A	C	0.074133814	0.018584761	4.114339007	3.88E-05	17570	24
aaaac5tgsi5rv6qwhz5vf2yaam	genus.Alistipes.id.968	7	115026740	rs10267100	G	T	-0.046655152	0.011442296	-4.125638001	3.70E-05	17571	24
aaaac5tgsi5rv6qwhz5vf2yaaq	genus.Alistipes.id.968	21	40605925	rs8127379	G	A	-0.045372594	0.010727419	-4.228541288	2.35E-05	17571	24
aaaac5tgsi5rv6qwhz5vf2yaau	genus.Alistipes.id.968	21	32496710	rs2833282	A	G	0.064635457	0.015747371	4.177096629	2.95E-05	17571	24
aaaac5tgsi5rv6qwhz5vf2yaay	genus.Alistipes.id.968	15	71658642	rs4264350	C	T	-0.0462579	0.010890365	-4.226437543	2.37E-05	17559	24
aaaac5tgsi5rv6qwhz5vf2yab4	genus.Alistipes.id.968	15	71678547	rs2044028	C	G	-0.044543691	0.010778277	-4.124598195	3.71E-05	17567	24
aaaac5tgsi5rv6qwhz5vf2yaba	genus.Alistipes.id.968	2	163479034	rs2389739	C	T	0.045405434	0.010885773	4.182651461	2.88E-05	17571	24
aaaac5tgsi5rv6qwhz5vf2yabe	genus.Alistipes.id.968	7	62390009	rs4268009	G	A	-0.04715814	0.010983087	-4.288297872	1.80E-05	17090	23
aaaac5tgsi5rv6qwhz5vf2yabi	genus.Alistipes.id.968	8	144431857	rs13281276	T	A	-0.078733608	0.019202981	-4.184184563	2.86E-05	17458	23
aaaac5tgsi5rv6qwhz5vf2yabm	genus.Alistipes.id.968	8	144414616	rs34268352	C	T	-0.078564494	0.019219183	-4.182886695	2.88E-05	17458	23
aaaac5tgsi5rv6qwhz5vf2yabq	genus.Alistipes.id.968	9	86055228	rs12350642	A	G	-0.080766481	0.019825515	-4.133952825	3.57E-05	17570	24
aaaac5tgsi5rv6qwhz5vf2yabu	genus.Alistipes.id.968	9	86055148	rs12346296	T	C	-0.080766481	0.019825515	-4.133952825	3.57E-05	17570	24
aaaac5tgsi5rv6qwhz5vf2yaby	genus.Alistipes.id.968	9	86052655	rs10217435	T	C	-0.081095142	0.019827951	-4.131748178	3.60E-05	17570	24
aaaac5tgsi5rv6qwhz5vf2yaca	genus.Alistipes.id.968	10	127768981	rs75348982	C	T	0.076878951	0.019410293	4.056127179	4.99E-05	17571	24
aaaac5tgsi5rv6qwhz5vf2yace	genus.Alistipes.id.968	7	62298644	rs35312838	C	A	-0.046479554	0.010859655	-4.264239176	2.01E-05	17458	23
aaaac5tgsi5rv6qwhz5vf2yaci	genus.Alistipes.id.968	8	144418449	rs13251309	C	T	-0.078502206	0.019170705	-4.178248968	2.94E-05	17570	24
aaaac5tgsi5rx6qwhz5vf2yaa4	genus.Alistipes.id.968	7	62387653	rs12056055	C	G	-0.046737224	0.010815207	-4.320107266	1.56E-05	17565	24
aaaac5tgsi5rx6qwhz5vf2yaae	genus.Alistipes.id.968	19	33884497	rs73929734	T	C	0.060185561	0.01372946	4.332368575	1.48E-05	17548	24
aaaac5tgsi5rx6qwhz5vf2yaai	genus.Alistipes.id.968	10	127781575	rs78594312	T	A	0.07827403	0.019682563	4.054340935	5.03E-05	17571	24
aaaac5tgsi5rx6qwhz5vf2yaam	genus.Alistipes.id.968	21	40591381	rs2836942	A	G	-0.045237564	0.010720194	-4.220156348	2.44E-05	17571	24
aaaac5tgsi5rx6qwhz5vf2yaaq	genus.Alistipes.id.968	4	68224910	rs116074175	T	G	-0.110162897	0.027490477	-4.07285772	4.64E-05	12149	15
aaaac5tgsi5rx6qwhz5vf2yaau	genus.Alistipes.id.968	4	68223016	rs145013692	G	C	-0.110023037	0.027490484	-4.069604686	4.71E-05	12149	15
aaaac5tgsi5rx6qwhz5vf2yaay	genus.Alistipes.id.968	21	40634702	rs59916147	T	G	-0.044941668	0.010714907	-4.192217981	2.76E-05	17566	24
aaaac5tgsi5rx6qwhz5vf2yab4	genus.Alistipes.id.968	7	62505552	rs13228303	G	A	-0.046674099	0.010920914	-4.255796485	2.08E-05	17571	24
aaaac5tgsi5rx6qwhz5vf2yaba	genus.Alistipes.id.968	7	62311773	rs4392774	T	G	-0.045923893	0.010777194	-4.261061037	2.03E-05	17570	24
aaaac5tgsi5rx6qwhz5vf2yabe	genus.Alistipes.id.968	4	94700454	rs58174947	A	G	0.044730269	0.010913551	4.1161071	3.85E-05	17569	24
aaaac5tgsi5rx6qwhz5vf2yabi	genus.Alistipes.id.968	13	113763926	rs1475931	G	T	0.05662813	0.013500878	4.172472192	3.01E-05	17090	23
aaaac5tgsi5rx6qwhz5vf2yabm	genus.Alistipes.id.968	10	127769636	rs7903323	G	A	0.076918809	0.019472086	4.040565589	5.33E-05	17571	24
aaaac5tgsi5rx6qwhz5vf2yabq	genus.Alistipes.id.968	10	127764957	rs7080604	G	A	0.077849507	0.019750291	4.017952673	5.87E-05	17090	23
aaaac5tgsi5rx6qwhz5vf2yabu	genus.Alistipes.id.968	1	3038530	rs6704012	T	C	-0.054220744	0.013004768	-4.17677073	2.96E-05	16978	22
aaaac5tgsi5rx6qwhz5vf2yaby	genus.Alistipes.id.968	9	86054605	rs61424289	T	C	-0.080317138	0.019829013	-4.108823883	3.98E-05	17570	24
aaaac5tgsi5rx6qwhz5vf2yaca	genus.Alistipes.id.968	7	62288444	rs35389099	C	T	-0.046151839	0.010858262	-4.22495537	2.39E-05	17450	23
aaaac5tgsi5rx6qwhz5vf2yace	genus.Alistipes.id.968	8	144427663	rs75051907	G	A	-0.07814565	0.019205837	-4.156901544	3.23E-05	17458	23
aaaac5tgsi5rx6qwhz5vf2yaci	genus.Alistipes.id.968	5	58939801	rs6898975	A	C	-0.04538583	0.011051879	-4.113445384	3.90E-05	17569	24
aaaac5tgsi5rx6qwhz5vf2yacm	genus.Alistipes.id.968	5	141034392	rs6580195	C	T	0.046225578	0.011534221	4.019157553	5.84E-05	17557	24
aaaac5tgsi5rx6qwhz5vf2yacq	genus.Alistipes.id.968	7	62296803	rs10434964	T	C	-0.046194667	0.010858351	-4.236939075	2.27E-05	17458	23
aaaac5tgsi5rz6qwhz5vf2yaa4	genus.Alistipes.id.968	7	62375928	rs4718373	C	A	-0.046192147	0.010834306	-4.247867394	2.16E-05	17571	24
aaaac5tgsi5rz6qwhz5vf2yaae	genus.Alistipes.id.968	20	41183026	rs2224169	A	T	-0.049828522	0.012077379	-4.099707407	4.14E-05	17489	23
aaaac5tgsi5rz6qwhz5vf2yaai	genus.Alistipes.id.968	5	56893731	rs111673588	G	A	0.226519909	0.053333258	4.147073044	3.37E-05	3082	6
aaaac5tgsi5rz6qwhz5vf2yaam	genus.Alistipes.id.968	15	86950806	rs1897266	A	G	0.049132869	0.011728205	4.211622111	2.54E-05	17562	24
aaaac5tgsi5rz6qwhz5vf2yaaq	genus.Alistipes.id.968	8	144432413	rs2931709	A	G	-0.072717916	0.018271008	-4.150998797	3.31E-05	17568	24
aaaac5tgsi5rz6qwhz5vf2yaau	genus.Alistipes.id.968	19	52377104	NA	T	A	0.169322953	0.046040217	4.145237496	3.39E-05	3157	5
aaaac5tgsi5rz6qwhz5vf2yaay	genus.Alistipes.id.968	14	77456326	rs4903524	A	G	0.047190025	0.011603481	4.045723398	5.22E-05	17090	23
aaaac5tgsi5rz6qwhz5vf2yab4	genus.Alistipes.id.968	4	68248816	rs146991002	C	T	-0.109724665	0.027517444	-4.058140618	4.95E-05	12149	15
aaaac5tgsi5rz6qwhz5vf2yaba	genus.Alistipes.id.968	7	62269571	rs73119886	G	A	-0.106817136	0.025822595	-4.14108637	3.46E-05	11093	12
aaaac5tgsi5rz6qwhz5vf2yabe	genus.Alistipes.id.968	6	3413851	rs72844631	T	C	-0.084684368	0.020989655	-4.050364094	5.11E-05	16325	22
aaaac5tgsi5rz6qwhz5vf2yabi	genus.Alistipes.id.968	8	144421758	rs34858080	C	A	-0.0777989	0.019151399	-4.142780874	3.43E-05	17570	24
aaaac5tgsi5rz6qwhz5vf2yabm	genus.Alistipes.id.968	8	144419389	rs34132558	C	G	-0.077752843	0.019145427	-4.138989224	3.49E-05	17570	24
aaaac5tgsi5rz6qwhz5vf2yabq	genus.Alistipes.id.968	21	40643047	rs11910232	C	T	-0.044640145	0.010720267	-4.164641438	3.12E-05	17571	24
aaaac5tgsi5rz6qwhz5vf2yabu	genus.Alistipes.id.968	2	38040398	rs41463851	C	T	-0.063205736	0.015413153	-4.113798585	3.89E-05	16804	23
aaaac5tgsi5rz6qwhz5vf2yaby	genus.Alistipes.id.968	21	40596757	rs2836945	C	T	-0.044919314	0.010730442	-4.184800026	2.85E-05	17571	24
aaaac5tgsi5rz6qwhz5vf2yaca	genus.Alistipes.id.968	14	90270821	rs74474130	G	T	0.125240734	0.029656437	4.19175273	2.77E-05	10993	10
aaaac5tgsi5rz6qwhz5vf2yace	genus.Alistipes.id.968	16	26934718	rs4283231	G	C	-0.071135565	0.017288432	-4.031775795	5.54E-05	17557	24
aaaac5tgsi5rz6qwhz5vf2yaci	genus.Alistipes.id.968	7	62396973	rs1595978	C	T	-0.046281399	0.010827871	-4.264756683	2.00E-05	17563	24
aaaac5tgsi5rz6qwhz5vf2yacm	genus.Alistipes.id.968	11	43558079	rs57064424	T	C	0.055323534	0.01331936	4.232143059	2.31E-05	17090	23
aaaac5tgsi5rz6qwhz5vf2yacq	genus.Alistipes.id.968	7	62380310	rs13239028	C	T	-0.046204732	0.010831364	-4.259254413	2.05E-05	17571	24
aaaac5tgsi5s36qwhz5vf2yaa4	genus.Alistipes.id.968	22	21221805	rs715579	A	G	0.05935742	0.015025492	4.026596121	5.66E-05	16674	22
aaaac5tgsi5s36qwhz5vf2yaae	genus.Alistipes.id.968	8	144417440	rs2450776	T	C	-0.068053775	0.018231043	-3.910619232	9.21E-05	17571	24
aaaac5tgsi5s36qwhz5vf2yaai	genus.Alistipes.id.968	21	40588241	rs12482317	A	G	-0.043409738	0.010961713	-3.959178386	7.52E-05	17568	24
aaaac5tgsi5s36qwhz5vf2yaam	genus.Alistipes.id.968	7	88534355	rs1119971	T	C	-0.044389547	0.011349132	-3.905033194	9.42E-05	17570	24
aaaac5tgsi5s36qwhz5vf2yaaq	genus.Alistipes.id.968	7	69758080	rs12698890	C	A	0.066522138	0.016761512	3.905685016	9.40E-05	17570	24
aaaac5tgsi5s36qwhz5vf2yaau	genus.Alistipes.id.968	10	116565387	rs808276	G	A	0.043501252	0.01083711	4.022382438	5.76E-05	17564	24
aaaac5tgsi5s36qwhz5vf2yaay	genus.Alistipes.id.968	21	40690655	rs8129595	C	T	-0.041789306	0.010707747	-3.903096186	9.50E-05	17564	24
aaaac5tgsi5s36qwhz5vf2yab4	genus.Alistipes.id.968	7	88543217	rs7800916	T	G	-0.044247806	0.0113493	-3.894069948	9.86E-05	17571	24
aaaac5tgsi5s36qwhz5vf2yaba	genus.Alistipes.id.968	13	38061397	rs7338422	A	G	0.07263885	0.018658163	4.0153403	5.94E-05	17571	24
aaaac5tgsi5s36qwhz5vf2yabe	genus.Alistipes.id.968	21	40700614	rs11702505	G	T	-0.041852593	0.010709788	-3.902285231	9.53E-05	17564	24
aaaac5tgsi5s36qwhz5vf2yabi	genus.Alistipes.id.968	7	62329587	rs10950023	G	T	-0.043120953	0.010831308	-3.966887568	7.28E-05	17569	24
aaaac5tgsi5s36qwhz5vf2yabm	genus.Alistipes.id.968	6	11741325	rs9394285	G	C	0.042662565	0.010907124	3.910574093	9.21E-05	17568	24
aaaac5tgsi5s36qwhz5vf2yabq	genus.Alistipes.id.968	7	88543687	rs1528934	G	A	-0.044277738	0.011349269	-3.895494436	9.80E-05	17571	24
aaaac5tgsi5s36qwhz5vf2yabu	genus.Alistipes.id.968	7	62056951	rs117657635	G	A	-0.072571413	0.018375451	-3.91236763	9.14E-05	15963	20
aaaac5tgsi5s36qwhz5vf2yaby	genus.Alistipes.id.968	4	53288276	rs11133542	A	G	-0.04310111	0.010810741	-3.995558724	6.45E-05	17571	24
aaaac5tgsi5s36qwhz5vf2yaca	genus.Alistipes.id.968	13	38001226	rs9594202	A	C	0.07071875	0.018535269	4.007807229	6.13E-05	17569	24
aaaac5tgsi5s36qwhz5vf2yace	genus.Alistipes.id.968	6	11744790	rs760789	T	A	0.042594093	0.010905473	3.891565414	9.96E-05	17567	24
aaaac5tgsi5s36qwhz5vf2yaci	genus.Alistipes.id.968	21	40694456	rs4818019	T	A	-0.041896093	0.010709688	-3.909712291	9.24E-05	17561	24
aaaac5tgsi5s36qwhz5vf2yacm	genus.Alistipes.id.968	16	56357745	rs4784653	G	T	-0.064622444	0.016134758	-3.906796334	9.35E-05	16978	22
aaaac5tgsi5s36qwhz5vf2yacq	genus.Alistipes.id.968	4	53284315	rs4409015	G	T	-0.043036844	0.010809674	-3.994461898	6.48E-05	17566	24
aaaac5tgsi5s36qwhz5vf2yacu	genus.Alistipes.id.968	8	144420720	rs2450778	A	G	-0.068144647	0.018223677	-3.892571697	9.92E-05	17571	24
aaaac5tgsi5s56qwhz5vf2yaa4	genus.Alistipes.id.968	4	53289704	rs986545	C	T	-0.042993486	0.010811714	-3.989729677	6.61E-05	17570	24
aaaac5tgsi5s56qwhz5vf2yaae	genus.Alistipes.id.968	13	38044596	rs9594210	C	T	0.061624833	0.016025313	4.036494646	5.43E-05	17571	24
aaaac5tgsi5s56qwhz5vf2yaai	genus.Alistipes.id.968	4	53286080	rs6854904	C	T	-0.043014934	0.010811099	-3.993577653	6.51E-05	17570	24
aaaac5tgsi5s56qwhz5vf2yaam	genus.Alistipes.id.968	21	40701169	rs2836985	A	G	-0.041730653	0.010709811	-3.890671947	1.00E-04	17564	24
aaaac5tgsi5s56qwhz5vf2yaaq	genus.Alistipes.id.968	7	40975608	rs28801526	G	A	0.106109094	0.02725293	3.930224564	8.49E-05	12889	15
aaaac5tgsi5s56qwhz5vf2yaau	genus.Alistipes.id.968	7	52652016	rs9642364	C	A	-0.069786048	0.017604975	-4.039734795	5.35E-05	17090	23
aaaac5tgsi5s56qwhz5vf2yaay	genus.Alistipes.id.968	15	86971632	rs4513061	G	A	0.045803779	0.011779374	3.895325147	9.81E-05	17571	24
aaaac5tgsi5s56qwhz5vf2yab4	genus.Alistipes.id.968	21	40667402	rs13049907	C	T	-0.04172819	0.010718949	-3.895648209	9.79E-05	17571	24
aaaac5tgsi5s56qwhz5vf2yaba	genus.Alistipes.id.968	13	38044584	rs9603207	T	A	0.061535106	0.016025347	4.030470752	5.57E-05	17571	24
aaaac5tgsi5s56qwhz5vf2yabe	genus.Alistipes.id.968	7	69524521	rs13227197	T	A	0.068504722	0.017232691	3.906053115	9.38E-05	17571	24
aaaac5tgsi5s56qwhz5vf2yabi	genus.Alistipes.id.968	6	11773710	rs2235388	C	G	-0.044516076	0.011339443	-3.980421513	6.88E-05	17090	23
aaaac5tgsi5s56qwhz5vf2yabm	genus.Alistipes.id.968	19	6538119	rs10414775	A	G	0.042774098	0.010887014	3.926398362	8.62E-05	16978	22
aaaac5tgsi5s56qwhz5vf2yabq	genus.Alistipes.id.968	13	38043602	rs9603206	T	G	0.061465889	0.016026139	4.027140736	5.65E-05	17571	24
aaaac5tgsi5s56qwhz5vf2yabu	genus.Alistipes.id.968	13	38054343	rs12584046	T	C	0.070348958	0.018417094	3.993944057	6.50E-05	17571	24
aaaac5tgsi5s56qwhz5vf2yaby	genus.Alistipes.id.968	7	69630284	rs7782663	A	C	0.068094297	0.016996244	3.921331459	8.81E-05	17571	24
aaaac5tgsi5s56qwhz5vf2yaca	genus.Alistipes.id.968	19	6549002	rs348380	G	A	0.043044941	0.010870786	3.932613033	8.40E-05	17090	23
aaaac5tgsi5s56qwhz5vf2yace	genus.Alistipes.id.968	7	62232036	rs11761956	C	A	-0.043184541	0.010860977	-3.963650796	7.38E-05	17448	23
aaaac5tgsi5s56qwhz5vf2yaci	genus.Alistipes.id.968	19	6548124	rs348377	T	C	0.042921839	0.010880486	3.936860335	8.26E-05	16978	22
aaaac5tgsi5s56qwhz5vf2yacm	genus.Alistipes.id.968	15	86952924	rs1431241	C	A	0.045733829	0.011778403	3.891000963	9.98E-05	17570	24
aaaac5tgsi5s56qwhz5vf2yacq	genus.Alistipes.id.968	2	174257127	rs6744030	T	C	0.063683873	0.015755495	4.01082377	6.05E-05	17456	23
aaaac5tgsi5s76qwhz5vf2yaa4	genus.Alistipes.id.968	10	10964842	rs767157	G	C	0.042644661	0.010756513	3.951569792	7.76E-05	17566	24
aaaac5tgsi5s76qwhz5vf2yaae	genus.Alistipes.id.968	7	69710579	rs35308787	G	A	0.068717367	0.017264302	3.912305246	9.14E-05	17456	23
aaaac5tgsi5s76qwhz5vf2yaai	genus.Alistipes.id.968	7	88055441	rs35013229	A	G	0.0423353	0.010822358	3.924010221	8.71E-05	17571	24
aaaac5tgsi5s76qwhz5vf2yaam	genus.Alistipes.id.968	6	153532572	rs315409	C	T	0.054828485	0.01429278	3.916035358	9.00E-05	17571	24
aaaac5tgsi5s76qwhz5vf2yaaq	genus.Alistipes.id.968	7	69613866	rs12698860	G	A	0.06822534	0.017228309	3.910750038	9.20E-05	17571	24
aaaac5tgsi5s76qwhz5vf2yaau	genus.Alistipes.id.968	4	16135475	rs317900	C	T	0.044593514	0.011369642	3.933544071	8.37E-05	17571	24
aaaac5tgsi5s76qwhz5vf2yaay	genus.Alistipes.id.968	7	62093787	rs73125986	G	A	-0.081962651	0.020453859	-3.946759158	7.92E-05	14388	18
aaaac5tgsi5s76qwhz5vf2yab4	genus.Alistipes.id.968	13	38040795	rs17055747	A	C	0.060617811	0.016028511	4.00034912	6.32E-05	17571	24
aaaac5tgsi5s76qwhz5vf2yaba	genus.Alistipes.id.968	7	88054656	rs11981865	T	G	0.042242939	0.010822093	3.916670003	8.98E-05	17571	24
aaaac5tgsi5s76qwhz5vf2yabe	genus.Alistipes.id.968	7	62279340	rs7293617	C	T	-0.043098866	0.010859879	-3.946475965	7.93E-05	17451	23
aaaac5tgsi5s76qwhz5vf2yabi	genus.Alistipes.id.968	13	38050826	rs9603210	A	G	0.069460556	0.018482132	3.973058526	7.10E-05	17571	24
aaaac5tgsi5s76qwhz5vf2yabm	genus.Alistipes.id.968	7	52652019	rs13235045	T	A	-0.070162744	0.017584111	-4.008918201	6.10E-05	17459	23
aaaac5tgsi5s76qwhz5vf2yabq	genus.Alistipes.id.968	18	49220616	rs1699903	C	A	-0.044048041	0.01112475	-3.911834583	9.16E-05	17566	24
aaaac5tgsi5s76qwhz5vf2yabu	genus.Alistipes.id.968	14	101492224	rs7141987	T	C	-0.041597697	0.010765693	-3.894614919	9.84E-05	17571	24
aaaac5tgsi5s76qwhz5vf2yaby	genus.Alistipes.id.968	19	6548874	rs348379	C	T	0.042692618	0.010864545	3.912307664	9.14E-05	17090	23
aaaac5tgsi5s76qwhz5vf2yaca	genus.Alistipes.id.968	1	180239718	rs2278944	A	C	0.077139015	0.019994189	3.980927795	6.86E-05	17048	23
aaaac5tgsi5s76qwhz5vf2yace	genus.Alistipes.id.968	16	25849559	rs11646441	T	G	-0.062794235	0.015768736	-3.903599099	9.48E-05	17571	24
aaaac5tgsi5s76qwhz5vf2yaci	genus.Alistipes.id.968	15	36672679	rs12592840	T	C	0.052503468	0.01305822	3.976718424	6.99E-05	17090	23
aaaac5tgsi5s76qwhz5vf2yacm	genus.Alistipes.id.968	13	38043585	rs9603205	C	A	0.060785347	0.016025421	3.99740155	6.40E-05	17571	24
aaaac5tgsi5s76qwhz5vf2yacq	genus.Alistipes.id.968	13	38056801	rs875082	T	A	0.072089138	0.018573591	3.965082592	7.34E-05	17571	24
aaaac5tgsi5sb6qwhz5vf2yaa4	genus.Alistipes.id.968	9	112103974	rs34024469	C	G	0.045887734	0.011093489	4.123622039	3.73E-05	17566	24
aaaac5tgsi5sb6qwhz5vf2yaae	genus.Alistipes.id.968	7	62364352	rs74454621	G	A	-0.045246263	0.010832118	-4.163117019	3.14E-05	17571	24
aaaac5tgsi5sb6qwhz5vf2yaai	genus.Alistipes.id.968	5	14157376	rs17298767	C	T	0.071757856	0.01822981	3.919210287	8.88E-05	16175	21
aaaac5tgsi5sb6qwhz5vf2yaam	genus.Alistipes.id.968	13	110001474	rs9559564	A	G	0.046143128	0.01099077	4.181505435	2.90E-05	17090	23
aaaac5tgsi5sb6qwhz5vf2yaaq	genus.Alistipes.id.968	9	119189372	rs1858016	G	C	-0.149360058	0.041845834	-4.064484551	4.81E-05	3441	5
aaaac5tgsi5sb6qwhz5vf2yaau	genus.Alistipes.id.968	1	9703860	rs79423094	C	T	0.070363436	0.016864203	4.130432673	3.62E-05	16689	22
aaaac5tgsi5sb6qwhz5vf2yaay	genus.Alistipes.id.968	8	144470340	rs745619	T	G	-0.071233123	0.01738783	-4.030949965	5.56E-05	17560	24
aaaac5tgsi5sb6qwhz5vf2yab4	genus.Alistipes.id.968	7	62342469	rs4717286	T	C	-0.045153878	0.010857574	-4.143148115	3.43E-05	17458	23
aaaac5tgsi5sb6qwhz5vf2yaba	genus.Alistipes.id.968	21	40516308	rs2836922	C	T	-0.04384228	0.010727652	-4.085108654	4.41E-05	17560	24
aaaac5tgsi5sb6qwhz5vf2yabe	genus.Alistipes.id.968	7	62290172	rs12538698	A	C	-0.045113017	0.010855047	-4.128983458	3.64E-05	17451	23
aaaac5tgsi5sb6qwhz5vf2yabi	genus.Alistipes.id.968	7	62353515	rs4283922	A	G	-0.045365641	0.010831594	-4.174423608	2.99E-05	17571	24
aaaac5tgsi5sb6qwhz5vf2yabm	genus.Alistipes.id.968	8	144423243	rs13272654	G	C	-0.076492714	0.019181738	-4.059587083	4.92E-05	17562	24
aaaac5tgsi5sb6qwhz5vf2yabq	genus.Alistipes.id.968	5	58940034	rs6863462	T	C	-0.044313732	0.0110515	-4.018567725	5.86E-05	17571	24
aaaac5tgsi5sb6qwhz5vf2yabu	genus.Alistipes.id.968	16	26933899	rs11649425	T	C	-0.064557473	0.015644018	-4.021789815	5.78E-05	17568	24
aaaac5tgsi5sb6qwhz5vf2yaby	genus.Alistipes.id.968	4	68222008	rs10518035	C	T	-0.106883774	0.027491904	-3.956395866	7.61E-05	12149	15
aaaac5tgsi5sb6qwhz5vf2yaca	genus.Alistipes.id.968	10	127767311	rs77283022	A	G	0.072950498	0.019297699	3.915232581	9.03E-05	17571	24
aaaac5tgsi5sb6qwhz5vf2yace	genus.Alistipes.id.968	7	62364784	rs7293564	G	A	-0.108463988	0.026797263	-4.051623821	5.09E-05	12344	14
aaaac5tgsi5sb6qwhz5vf2yaci	genus.Alistipes.id.968	10	127765997	rs12413049	A	T	0.074331197	0.019475368	3.913533773	9.10E-05	17571	24
aaaac5tgsi5sb6qwhz5vf2yacm	genus.Alistipes.id.968	21	40517469	rs11700813	T	G	-0.043776842	0.010723608	-4.080321165	4.50E-05	17563	24
aaaac5tgsi5sb6qwhz5vf2yacq	genus.Alistipes.id.968	21	40599529	rs4816618	G	A	-0.043954743	0.010724693	-4.098946996	4.15E-05	17571	24
aaaac5tgsi5sd6qwhz5vf2yaa4	genus.Alistipes.id.968	21	40538256	rs8131132	T	C	-0.04379159	0.010722793	-4.083146098	4.44E-05	17569	24
aaaac5tgsi5sd6qwhz5vf2yaae	genus.Alistipes.id.968	7	62385929	rs11980321	C	T	-0.04497697	0.010832104	-4.149086628	3.34E-05	17570	24
aaaac5tgsi5sd6qwhz5vf2yaai	genus.Alistipes.id.968	10	127768448	rs7095672	G	A	0.074747139	0.019475362	3.927879644	8.57E-05	17571	24
aaaac5tgsi5sd6qwhz5vf2yaam	genus.Alistipes.id.968	12	69697366	rs11177587	C	T	-0.070218274	0.016836174	-4.157095088	3.22E-05	17052	23
aaaac5tgsi5sd6qwhz5vf2yaaq	genus.Alistipes.id.968	11	107413574	rs484178	T	C	-0.056298164	0.01402412	-4.067367588	4.75E-05	17571	24
aaaac5tgsi5sd6qwhz5vf2yaau	genus.Alistipes.id.968	7	62373909	rs12532898	C	T	-0.044967949	0.010829254	-4.13580738	3.54E-05	17571	24
aaaac5tgsi5sd6qwhz5vf2yaay	genus.Alistipes.id.968	21	40540690	rs4816617	T	C	-0.043865091	0.010722261	-4.090261698	4.31E-05	17569	24
aaaac5tgsi5sd6qwhz5vf2yab4	genus.Alistipes.id.968	9	86046077	rs3893399	G	A	-0.078061922	0.01982414	-3.985229711	6.74E-05	17571	24
aaaac5tgsi5sd6qwhz5vf2yaba	genus.Alistipes.id.968	9	112103828	rs10979834	C	T	0.045666864	0.011093308	4.110372751	3.95E-05	17566	24
aaaac5tgsi5sd6qwhz5vf2yabe	genus.Alistipes.id.968	12	27789143	rs1549402	A	T	-0.054943565	0.013924497	-3.925724532	8.65E-05	17090	23
aaaac5tgsi5sd6qwhz5vf2yabi	genus.Alistipes.id.968	9	86049412	rs12005884	C	T	-0.078751557	0.019876503	-4.009123629	6.09E-05	17571	24
aaaac5tgsi5sd6qwhz5vf2yabm	genus.Alistipes.id.968	3	133561095	rs1105877	T	C	-0.048595919	0.012029975	-3.961951378	7.43E-05	17571	24
aaaac5tgsi5sd6qwhz5vf2yabq	genus.Alistipes.id.968	21	40599677	rs2836948	T	C	-0.043895564	0.010724668	-4.093458846	4.25E-05	17571	24
aaaac5tgsi5sd6qwhz5vf2yabu	genus.Alistipes.id.968	7	62050798	rs7293592	C	T	-0.044620868	0.010866325	-4.096675346	4.19E-05	17458	23
aaaac5tgsi5sd6qwhz5vf2yaby	genus.Alistipes.id.968	7	62545728	rs35178438	T	G	-0.045755643	0.010957306	-4.171323754	3.03E-05	17566	24
aaaac5tgsi5sd6qwhz5vf2yaca	genus.Alistipes.id.968	5	148881912	rs6875434	T	C	-0.058512032	0.015067857	-3.972029945	7.13E-05	17571	24
aaaac5tgsi5sd6qwhz5vf2yace	genus.Alistipes.id.968	4	68259486	rs76381006	G	A	-0.107101208	0.027491807	-3.965907148	7.31E-05	12149	15
aaaac5tgsi5sd6qwhz5vf2yaci	genus.Alistipes.id.968	7	69550153	rs12698845	A	T	0.071164019	0.017064266	4.082528584	4.45E-05	17571	24
aaaac5tgsi5sf6qwhz5vf2yaa4	genus.Alistipes.id.968	17	29016570	rs8081496	G	C	-0.073513334	0.019152696	-3.93005071	8.49E-05	17571	24
aaaac5tgsi5sf6qwhz5vf2yaae	genus.Alistipes.id.968	7	62561285	rs12530992	C	T	-0.05189802	0.012678242	-4.099795857	4.14E-05	17090	23
aaaac5tgsi5sf6qwhz5vf2yaai	genus.Alistipes.id.968	7	62290889	rs4718268	G	C	-0.044914585	0.010857483	-4.11227544	3.92E-05	17450	23
aaaac5tgsi5sf6qwhz5vf2yaam	genus.Alistipes.id.968	18	51495837	rs7235878	A	T	-0.078251761	0.020045136	-3.96288372	7.40E-05	16806	23
aaaac5tgsi5sf6qwhz5vf2yaaq	genus.Alistipes.id.968	22	45267423	rs7284849	G	C	-0.082053141	0.020158171	-4.110644116	3.95E-05	16213	21
aaaac5tgsi5sf6qwhz5vf2yaau	genus.Alistipes.id.968	11	17589129	rs10832801	C	A	-0.04976437	0.012302744	-4.165558433	3.11E-05	17090	23
aaaac5tgsi5sf6qwhz5vf2yaay	genus.Alistipes.id.968	7	62044024	rs4332026	T	G	0.043834623	0.01073717	4.076882219	4.56E-05	17454	23
aaaac5tgsi5sf6qwhz5vf2yab4	genus.Alistipes.id.968	16	26940347	rs9922975	A	G	-0.06499736	0.015896689	-3.989755032	6.61E-05	17571	24
aaaac5tgsi5sf6qwhz5vf2yaba	genus.Alistipes.id.968	15	86951362	rs8029257	T	A	0.047672157	0.011758712	4.074351661	4.61E-05	17569	24
aaaac5tgsi5sf6qwhz5vf2yabe	genus.Alistipes.id.968	4	68234493	rs114831416	A	G	-0.106370078	0.027527964	-3.931920551	8.43E-05	12149	15
aaaac5tgsi5sf6qwhz5vf2yabi	genus.Alistipes.id.968	21	40536790	rs2836926	G	A	-0.043643293	0.010722702	-4.069288124	4.72E-05	17569	24
aaaac5tgsi5sf6qwhz5vf2yabm	genus.Alistipes.id.968	5	92001793	rs62368474	A	C	0.056152619	0.014227542	4.031387331	5.54E-05	17090	23
aaaac5tgsi5sf6qwhz5vf2yabq	genus.Alistipes.id.968	21	40716136	rs1474490	C	A	-0.043253759	0.010687152	-4.0426593	5.28E-05	17569	24
aaaac5tgsi5sf6qwhz5vf2yabu	genus.Alistipes.id.968	18	71400997	rs4892133	A	G	0.044731752	0.011009352	4.020539118	5.81E-05	17558	24
aaaac5tgsi5sf6qwhz5vf2yaby	genus.Alistipes.id.968	10	127768241	rs7095358	G	A	0.074093998	0.019426818	3.912208061	9.15E-05	17571	24
aaaac5tgsi5sf6qwhz5vf2yaca	genus.Alistipes.id.968	7	62363157	rs10950039	T	C	-0.044833678	0.010832421	-4.123580497	3.73E-05	17571	24
aaaac5tgsi5sf6qwhz5vf2yace	genus.Alistipes.id.968	19	54138544	rs7256933	A	G	0.044920243	0.011105426	4.03770546	5.40E-05	16978	22
aaaac5tgsi5sf6qwhz5vf2yaci	genus.Alistipes.id.968	7	62362256	rs4568505	T	A	-0.044855266	0.010833137	-4.122027485	3.76E-05	17567	24
aaaac5tgsi5sf6qwhz5vf2yacm	genus.Alistipes.id.968	7	62334627	rs4352729	C	A	-0.044746956	0.010831025	-4.115416008	3.86E-05	17570	24
aaaac5tgsi5sf6qwhz5vf2yacq	genus.Alistipes.id.968	8	134448131	rs7816963	C	A	-0.079399412	0.019469212	-4.004784796	6.21E-05	16802	23
aaaac5tgsi5sh6qwhz5vf2yaa4	genus.Alistipes.id.968	4	68240428	rs115952461	T	G	-0.107062634	0.027627672	-3.949497575	7.83E-05	12149	15
aaaac5tgsi5sh6qwhz5vf2yaae	genus.Alistipes.id.968	14	101525156	rs4525426	A	G	-0.044128998	0.010935278	-4.076520348	4.57E-05	17567	24
aaaac5tgsi5sh6qwhz5vf2yaai	genus.Alistipes.id.968	20	40475252	rs12625700	T	A	0.063978865	0.016197319	3.939907461	8.15E-05	17490	23
aaaac5tgsi5sh6qwhz5vf2yaam	genus.Alistipes.id.968	7	62361011	rs7293539	C	T	-0.044857169	0.010829724	-4.121637457	3.76E-05	17571	24
aaaac5tgsi5sh6qwhz5vf2yaaq	genus.Alistipes.id.968	21	40545656	rs2836930	A	G	-0.043497012	0.010720657	-4.055912892	4.99E-05	17571	24
aaaac5tgsi5sh6qwhz5vf2yaau	genus.Alistipes.id.968	7	62286849	rs4613869	C	T	-0.044765139	0.010856995	-4.101032743	4.11E-05	17447	23
aaaac5tgsi5sh6qwhz5vf2yaay	genus.Alistipes.id.968	20	8649730	rs6133598	G	C	0.154987431	0.040453153	4.022385735	5.76E-05	4395	4
aaaac5tgsi5sh6qwhz5vf2yab4	genus.Alistipes.id.968	7	69579362	rs12669460	T	C	0.070437262	0.017002845	4.062787239	4.85E-05	17571	24
aaaac5tgsi5sh6qwhz5vf2yaba	genus.Alistipes.id.968	20	41223836	rs6093686	G	A	-0.062822285	0.015852669	-3.946163301	7.94E-05	16727	22
aaaac5tgsi5sh6qwhz5vf2yabe	genus.Alistipes.id.968	21	40677046	rs35769610	T	C	-0.043647637	0.010713049	-4.075939926	4.58E-05	17571	24
aaaac5tgsi5sh6qwhz5vf2yabi	genus.Alistipes.id.968	10	127768001	rs1380436	G	T	0.074251452	0.019512278	3.914400566	9.06E-05	17571	24
aaaac5tgsi5sh6qwhz5vf2yabm	genus.Alistipes.id.968	13	110000129	rs9559563	C	T	0.045671925	0.010994777	4.136876783	3.52E-05	17090	23
aaaac5tgsi5sh6qwhz5vf2yabq	genus.Alistipes.id.968	8	38598490	rs16887736	C	G	-0.059056056	0.014724016	-4.02363773	5.73E-05	17569	24
aaaac5tgsi5sh6qwhz5vf2yabu	genus.Alistipes.id.968	12	99831419	rs7297748	C	T	0.047449393	0.011852862	3.936972112	8.25E-05	17560	24
aaaac5tgsi5sh6qwhz5vf2yaby	genus.Alistipes.id.968	12	99835866	rs10777989	C	A	0.046366475	0.011611987	3.944677565	7.99E-05	17569	24
aaaac5tgsi5sh6qwhz5vf2yaca	genus.Alistipes.id.968	7	62051648	rs4367422	A	T	0.04358523	0.010731309	4.053363808	5.05E-05	17458	23
aaaac5tgsi5sh6qwhz5vf2yace	genus.Alistipes.id.968	14	37346820	rs1169465	T	C	-0.043620498	0.010894283	-3.997943955	6.39E-05	17570	24
aaaac5tgsi5sh6qwhz5vf2yaci	genus.Alistipes.id.968	7	62044356	rs4718917	T	C	0.043310029	0.010688343	4.06371817	4.83E-05	17564	24
aaaac5tgsi5sh6qwhz5vf2yacm	genus.Alistipes.id.968	4	68239141	rs115764987	C	T	-0.106832675	0.027618814	-3.941733819	8.09E-05	12149	15
aaaac5tgsi5sj6qwhz5vf2yaa4	genus.Alistipes.id.968	21	40602456	rs2836949	C	A	-0.043743981	0.010757749	-4.056304278	4.99E-05	17560	24
aaaac5tgsi5sj6qwhz5vf2yaae	genus.Alistipes.id.968	18	51496825	rs72924181	T	C	-0.078206945	0.020244162	-3.909777587	9.24E-05	16805	23
aaaac5tgsi5sj6qwhz5vf2yaai	genus.Alistipes.id.968	3	71785124	rs11709303	C	A	0.047510184	0.011841128	3.957125133	7.59E-05	17563	24
aaaac5tgsi5sj6qwhz5vf2yaam	genus.Alistipes.id.968	5	2314810	rs186423	T	C	-0.05509955	0.013580114	-3.967703471	7.26E-05	17571	24
aaaac5tgsi5sj6qwhz5vf2yaaq	genus.Alistipes.id.968	7	62064663	rs140261249	G	A	-0.074257817	0.01829684	-4.045813595	5.21E-05	15963	20
aaaac5tgsi5sj6qwhz5vf2yaau	genus.Alistipes.id.968	20	44781060	rs8114501	C	T	-0.16439544	0.041214642	-4.011294108	6.04E-05	5514	7
aaaac5tgsi5sj6qwhz5vf2yaay	genus.Alistipes.id.968	16	26933867	rs11649455	C	G	-0.064014322	0.015677702	-3.977713815	6.96E-05	17567	24
aaaac5tgsi5sj6qwhz5vf2yab4	genus.Alistipes.id.968	7	62043719	rs4255024	C	A	0.043636288	0.01073585	4.057335433	4.96E-05	17452	23
aaaac5tgsi5sj6qwhz5vf2yaba	genus.Alistipes.id.968	11	12255546	rs2010576	G	A	0.042405779	0.010865996	3.906261033	9.37E-05	17571	24
aaaac5tgsi5sj6qwhz5vf2yabe	genus.Alistipes.id.968	21	40708702	rs62223052	A	C	-0.043068355	0.01070528	-4.018748282	5.85E-05	17563	24
aaaac5tgsi5sj6qwhz5vf2yabi	genus.Alistipes.id.968	13	38061847	rs9594214	C	T	0.07508401	0.018623612	4.144920646	3.40E-05	17571	24
aaaac5tgsi5sj6qwhz5vf2yabm	genus.Alistipes.id.968	22	21193871	rs111659416	G	C	0.061023566	0.015127121	4.14370483	3.42E-05	16213	21
aaaac5tgsi5sj6qwhz5vf2yabq	genus.Alistipes.id.968	7	69578794	rs12698852	A	G	0.070284925	0.017000164	4.053776379	5.04E-05	17571	24
aaaac5tgsi5sj6qwhz5vf2yabu	genus.Alistipes.id.968	12	69703971	rs317666	G	A	-0.068812666	0.01684184	-4.086934529	4.37E-05	17051	23
aaaac5tgsi5sj6qwhz5vf2yaby	genus.Alistipes.id.968	14	37346831	rs1169464	C	A	-0.043556536	0.010894134	-3.991742278	6.56E-05	17570	24
aaaac5tgsi5sj6qwhz5vf2yaca	genus.Alistipes.id.968	5	58947275	rs7730695	G	C	-0.044066237	0.011215789	-3.948337327	7.87E-05	17090	23
aaaac5tgsi5sj6qwhz5vf2yace	genus.Alistipes.id.968	7	62044247	rs4718916	A	C	0.043551898	0.010733512	4.047535319	5.18E-05	17457	23
aaaac5tgsi5sj6qwhz5vf2yaci	genus.Alistipes.id.968	7	62379459	rs62476304	G	C	-0.107257108	0.026805729	-4.006991432	6.15E-05	12344	14
aaaac5tgsi5sj6qwhz5vf2yacm	genus.Alistipes.id.968	5	58947989	rs920190	G	A	-0.044127775	0.01123181	-3.947258073	7.91E-05	17090	23
aaaac5tgsi5sj6qwhz5vf2yacq	genus.Alistipes.id.968	4	68232600	rs150711102	G	A	-0.105513784	0.027519528	-3.900918522	9.58E-05	12149	15
aaaac5tgsi5sl6qwhz5vf2yaa4	genus.Alistipes.id.968	7	62290385	rs12535616	G	A	-0.044421911	0.010857031	-4.066379373	4.77E-05	17451	23
aaaac5tgsi5sl6qwhz5vf2yaae	genus.Alistipes.id.968	17	36046991	rs1058166	T	C	-0.10252307	0.026143701	-4.036656826	5.42E-05	11451	17
aaaac5tgsi5sl6qwhz5vf2yaai	genus.Alistipes.id.968	14	37336661	rs712375	T	C	-0.043533839	0.010894807	-3.986594452	6.70E-05	17571	24
aaaac5tgsi5sl6qwhz5vf2yaam	genus.Alistipes.id.968	16	26933432	rs13338141	G	A	-0.064858549	0.015925303	-3.950917519	7.79E-05	17568	24
aaaac5tgsi5sl6qwhz5vf2yaaq	genus.Alistipes.id.968	7	62304713	rs4718291	A	T	-0.044503369	0.010854509	-4.074382018	4.61E-05	17457	23
aaaac5tgsi5sl6qwhz5vf2yaau	genus.Alistipes.id.968	11	130801396	rs1893225	C	T	-0.04917075	0.012690513	-3.916053118	9.00E-05	17552	24
aaaac5tgsi5sl6qwhz5vf2yaay	genus.Alistipes.id.968	21	40538108	rs8130240	G	A	-0.04332213	0.010722218	-4.038371668	5.38E-05	17569	24
aaaac5tgsi5sl6qwhz5vf2yab4	genus.Alistipes.id.968	8	144438516	rs1017943	T	C	-0.070068184	0.018268492	-4.000650511	6.32E-05	17571	24
aaaac5tgsi5sl6qwhz5vf2yaba	genus.Alistipes.id.968	13	38004672	rs11841382	T	G	0.069205932	0.017959761	4.11522778	3.87E-05	17571	24
aaaac5tgsi5sl6qwhz5vf2yabe	genus.Alistipes.id.968	7	62411582	rs12535745	A	G	-0.047431608	0.011674706	-4.064278769	4.82E-05	17090	23
aaaac5tgsi5sl6qwhz5vf2yabi	genus.Alistipes.id.968	21	40569508	rs62222988	T	C	-0.044692019	0.010971511	-4.075658122	4.59E-05	17569	24
aaaac5tgsi5sl6qwhz5vf2yabm	genus.Alistipes.id.968	14	21549602	rs61978203	C	T	-0.134366769	0.033848341	-4.054545441	5.02E-05	8436	10
aaaac5tgsi5sl6qwhz5vf2yabq	genus.Alistipes.id.968	19	6546524	rs28552734	T	C	0.044480395	0.010864047	4.073266036	4.64E-05	17090	23
aaaac5tgsi5sl6qwhz5vf2yabu	genus.Alistipes.id.968	7	62050168	rs10233929	G	C	0.043447781	0.010733193	4.038881185	5.37E-05	17457	23
aaaac5tgsi5sl6qwhz5vf2yaby	genus.Alistipes.id.968	21	40546569	rs2836931	T	G	-0.043205239	0.010720738	-4.028621062	5.61E-05	17571	24
aaaac5tgsi5sl6qwhz5vf2yaca	genus.Alistipes.id.968	4	68242123	rs114629575	C	A	-0.106336881	0.027618582	-3.922992382	8.75E-05	12149	15
aaaac5tgsi5sl6qwhz5vf2yace	genus.Alistipes.id.968	9	112103565	rs11788401	C	T	0.045131159	0.011093594	4.060706015	4.89E-05	17566	24
aaaac5tgsi5sl6qwhz5vf2yaci	genus.Alistipes.id.968	5	91999519	rs62368470	A	G	0.05532218	0.014223296	3.992137385	6.55E-05	17090	23
aaaac5tgsi5sl6qwhz5vf2yacm	genus.Alistipes.id.968	21	40637521	rs2836966	A	G	-0.043005152	0.010718887	-4.013168703	5.99E-05	17571	24
aaaac5tgsi5sl6qwhz5vf2yacq	genus.Alistipes.id.968	7	69563599	rs17141190	C	G	0.070343815	0.017066109	4.036791313	5.42E-05	17571	24
aaaac5tgsi5sn6qwhz5vf2yaa4	genus.Alistipes.id.968	13	38062068	rs12584670	T	C	0.074430233	0.018660958	4.122253557	3.75E-05	17571	24
aaaac5tgsi5sn6qwhz5vf2yaae	genus.Alistipes.id.968	7	62400081	rs35899891	A	C	-0.044540359	0.010823839	-4.110225071	3.95E-05	17570	24
aaaac5tgsi5sn6qwhz5vf2yaai	genus.Alistipes.id.968	21	40978013	rs2837096	G	A	0.090040623	0.019734325	4.191428593	2.77E-05	16858	21
aaaac5tgsi5sn6qwhz5vf2yaam	genus.Alistipes.id.968	4	68223858	rs77357616	C	A	-0.106531603	0.027481509	-3.93017423	8.49E-05	12149	15
aaaac5tgsi5sn6qwhz5vf2yaaq	genus.Alistipes.id.968	7	62059029	rs2198436	A	G	-0.044170669	0.010872293	-4.051849731	5.08E-05	17457	23
aaaac5tgsi5sn6qwhz5vf2yaau	genus.Alistipes.id.968	21	40707307	rs13047518	G	A	-0.042906763	0.010706703	-4.006235701	6.17E-05	17562	24
aaaac5tgsi5sn6qwhz5vf2yaay	genus.Alistipes.id.968	7	62051908	rs10248337	G	T	0.043306901	0.010731844	4.027169806	5.65E-05	17457	23
aaaac5tgsi5sn6qwhz5vf2yab4	genus.Alistipes.id.968	14	37336972	rs712377	A	C	-0.043308008	0.010894443	-3.966146334	7.30E-05	17571	24
aaaac5tgsi5sn6qwhz5vf2yaba	genus.Alistipes.id.968	21	40670460	rs2056844	G	C	-0.043240765	0.010712536	-4.038387305	5.38E-05	17571	24
aaaac5tgsi5sn6qwhz5vf2yabe	genus.Alistipes.id.968	7	62406206	rs1583861	A	T	-0.0442204	0.010787041	-4.093191943	4.25E-05	17570	24
aaaac5tgsi5sn6qwhz5vf2yabi	genus.Alistipes.id.968	4	68238446	rs114860276	A	G	-0.105955444	0.027600917	-3.912442953	9.14E-05	12149	15
aaaac5tgsi5sn6qwhz5vf2yabm	genus.Alistipes.id.968	21	40542522	rs8134843	G	C	-0.043237268	0.01072615	-4.029322937	5.59E-05	17569	24
aaaac5tgsi5sn6qwhz5vf2yabq	genus.Alistipes.id.968	10	49726198	rs1867583	G	T	-0.04388852	0.010827215	-4.0337932	5.49E-05	17551	24
aaaac5tgsi5sn6qwhz5vf2yabu	genus.Alistipes.id.968	7	62046955	rs12698907	C	T	0.04379376	0.010889334	4.013633951	5.98E-05	16978	22
aaaac5tgsi5sn6qwhz5vf2yaby	genus.Alistipes.id.968	7	69264273	rs34701787	C	T	0.070235515	0.017256996	3.988675494	6.64E-05	17571	24
aaaac5tgsi5sn6qwhz5vf2yaca	genus.Alistipes.id.968	20	56519407	rs111461327	T	C	-0.072594936	0.018935046	-3.909559028	9.25E-05	16605	21
aaaac5tgsi5sn6qwhz5vf2yace	genus.Alistipes.id.968	1	152289159	rs75481929	G	A	-0.097170061	0.024646225	-4.040330552	5.34E-05	11979	15
aaaac5tgsi5sn6qwhz5vf2yaci	genus.Alistipes.id.968	7	62038204	rs34767776	G	C	0.043191736	0.010735999	4.012343808	6.01E-05	17452	23
aaaac5tgsi5sp6qwhz5vf2yaa4	genus.Alistipes.id.968	4	94684111	rs66548721	C	T	0.04258297	0.01091554	3.932384049	8.41E-05	17568	24
aaaac5tgsi5sp6qwhz5vf2yaae	genus.Alistipes.id.968	7	62373785	rs62476302	T	G	-0.101990383	0.025481252	-3.979094052	6.92E-05	13447	16
aaaac5tgsi5sp6qwhz5vf2yaai	genus.Alistipes.id.968	7	62312505	rs8185593	G	A	-0.044440447	0.010855654	-4.072866664	4.64E-05	17458	23
aaaac5tgsi5sp6qwhz5vf2yaam	genus.Alistipes.id.968	12	76051519	rs73187053	A	T	-0.055728136	0.014296238	-3.93436484	8.34E-05	16681	22
aaaac5tgsi5sp6qwhz5vf2yaaq	genus.Alistipes.id.968	14	21549335	rs61978202	G	A	-0.133765276	0.033712575	-4.034071858	5.48E-05	8436	10
aaaac5tgsi5sp6qwhz5vf2yaau	genus.Alistipes.id.968	8	134447365	rs10089639	C	T	-0.078145944	0.019491476	-3.957046381	7.59E-05	16804	23
aaaac5tgsi5sp6qwhz5vf2yaay	genus.Alistipes.id.968	21	40974288	rs1997543	G	C	0.089485553	0.019719109	4.160879077	3.17E-05	16938	22
aaaac5tgsi5sp6qwhz5vf2yab4	genus.Alistipes.id.968	1	34988954	rs10493058	T	C	0.041790804	0.010690006	3.901220099	9.57E-05	17571	24
aaaac5tgsi5sp6qwhz5vf2yaba	genus.Alistipes.id.968	10	29576177	rs2796298	T	C	-0.044603163	0.011192133	-4.025130384	5.69E-05	17571	24
aaaac5tgsi5sp6qwhz5vf2yabe	genus.Alistipes.id.968	10	131121691	rs6482730	A	G	0.056283422	0.013903781	3.973305186	7.09E-05	17565	24
aaaac5tgsi5sp6qwhz5vf2yabi	genus.Alistipes.id.968	19	6547251	rs348375	G	T	0.044179457	0.010871525	4.052140246	5.08E-05	17090	23
aaaac5tgsi5sp6qwhz5vf2yabm	genus.Alistipes.id.968	7	69627759	rs13230441	C	T	0.070063903	0.016999853	4.038406653	5.38E-05	17571	24
aaaac5tgsi5sp6qwhz5vf2yabq	genus.Alistipes.id.968	14	37347060	rs1154134	C	T	-0.043189246	0.010896831	-3.956061367	7.62E-05	17570	24
aaaac5tgsi5sp6qwhz5vf2yabu	genus.Alistipes.id.968	4	68238300	rs114842003	G	A	-0.105579755	0.027600926	-3.898797381	9.67E-05	12149	15
aaaac5tgsi5sp6qwhz5vf2yaby	genus.Alistipes.id.968	21	40705513	rs34890172	T	C	-0.042772269	0.010708227	-3.988707144	6.64E-05	17563	24
aaaac5tgsi5sp6qwhz5vf2yaca	genus.Alistipes.id.968	1	101620729	rs17417367	A	G	-0.069981265	0.017676089	-3.978575867	6.93E-05	17459	23
aaaac5tgsi5sp6qwhz5vf2yace	genus.Alistipes.id.968	2	38041402	rs72876511	G	A	-0.060810091	0.015469554	-3.944265625	8.00E-05	16804	23
aaaac5tgsi5sp6qwhz5vf2yaci	genus.Alistipes.id.968	8	74142522	rs7825059	G	A	0.044629552	0.010928574	4.08488905	4.41E-05	17571	24
aaaac5tgsi5sp6qwhz5vf2yacm	genus.Alistipes.id.968	5	148932890	rs12188428	G	A	-0.059101323	0.015048401	-3.899908031	9.62E-05	17571	24
aaaac5tgsi5sp6qwhz5vf2yacq	genus.Alistipes.id.968	3	48009467	rs62260779	C	T	-0.079406109	0.019810538	-3.952610168	7.73E-05	15479	20
aaaac5tgsi5sr6qwhz5vf2yaa4	genus.Alistipes.id.968	16	26937953	rs9936931	C	A	-0.061929621	0.015643839	-3.917954237	8.93E-05	17571	24
aaaac5tgsi5sr6qwhz5vf2yaae	genus.Alistipes.id.968	15	86953068	rs1431242	C	T	0.046929186	0.011765304	4.005499958	6.19E-05	17570	24
aaaac5tgsi5sr6qwhz5vf2yaai	genus.Alistipes.id.968	21	40552307	rs3171465	A	G	-0.042849461	0.010721467	-3.995777454	6.45E-05	17571	24
aaaac5tgsi5sr6qwhz5vf2yaam	genus.Alistipes.id.968	2	38039080	rs79236812	C	G	-0.06093336	0.015491459	-3.951915447	7.75E-05	16803	23
aaaac5tgsi5sr6qwhz5vf2yaaq	genus.Alistipes.id.968	15	86953424	rs34965279	T	C	0.046874842	0.011765378	4.000694614	6.32E-05	17570	24
aaaac5tgsi5sr6qwhz5vf2yaau	genus.Alistipes.id.968	2	38041338	rs77067776	G	A	-0.060935662	0.015517808	-3.936199843	8.28E-05	16804	23
aaaac5tgsi5sr6qwhz5vf2yaay	genus.Alistipes.id.968	8	38597727	rs13278546	C	T	-0.058064371	0.01475492	-3.965703987	7.32E-05	17571	24
aaaac5tgsi5sr6qwhz5vf2yab4	genus.Alistipes.id.968	7	34382991	rs17169750	T	A	0.141837	0.040072812	3.953848424	7.69E-05	3774	6
aaaac5tgsi5sr6qwhz5vf2yaba	genus.Alistipes.id.968	20	8649469	rs61354148	C	T	0.152203654	0.040303666	3.958611945	7.54E-05	4395	4
aaaac5tgsi5sr6qwhz5vf2yabe	genus.Alistipes.id.968	12	87270513	rs117966756	G	T	-0.142030851	0.035609866	-3.958426165	7.54E-05	7826	8
aaaac5tgsi5sr6qwhz5vf2yabi	genus.Alistipes.id.968	10	49727220	rs11819511	C	G	-0.043565219	0.01082653	-4.008068226	6.12E-05	17550	24
aaaac5tgsi5sr6qwhz5vf2yabm	genus.Alistipes.id.968	16	26933971	rs11074807	T	C	-0.064263575	0.015906697	-3.909183196	9.26E-05	17568	24
aaaac5tgsi5sr6qwhz5vf2yabq	genus.Alistipes.id.968	2	38042828	rs6759755	G	A	-0.060366157	0.015460776	-3.912978965	9.12E-05	16804	23
aaaac5tgsi5sr6qwhz5vf2yabu	genus.Alistipes.id.968	12	69704568	rs317665	A	G	-0.067854471	0.016839468	-4.03293257	5.51E-05	17052	23
aaaac5tgsi5sr6qwhz5vf2yaby	genus.Alistipes.id.968	14	37336816	rs712376	T	C	-0.043013702	0.010894549	-3.938783891	8.19E-05	17571	24
aaaac5tgsi5sr6qwhz5vf2yaca	genus.Alistipes.id.968	8	144415922	rs13275401	C	G	-0.074250498	0.019168626	-3.958141636	7.55E-05	17570	24
aaaac5tgsi5sr6qwhz5vf2yace	genus.Alistipes.id.968	16	26937757	rs7195105	T	C	-0.063416668	0.015849975	-3.897175352	9.73E-05	17569	24
aaaac5tgsi5sr6qwhz5vf2yaci	genus.Alistipes.id.968	10	29576289	rs2265658	A	C	-0.043895974	0.011104173	-3.980473863	6.88E-05	17571	24
aaaac5tgsi5sr6qwhz5vf2yacm	genus.Alistipes.id.968	22	21215355	rs78824534	C	G	0.060253853	0.01501087	4.082940904	4.45E-05	16675	22
aaaac5tgsi5sr6qwhz5vf2yacq	genus.Alistipes.id.968	15	86953772	rs2346310	A	G	0.046732736	0.011764776	3.988788788	6.64E-05	17570	24
aaaac5tgsi5sr6qwhz5vf2yacu	genus.Alistipes.id.968	7	88054931	rs11972558	G	T	0.043421984	0.010822427	4.02472247	5.70E-05	17571	24
aaaac5tgsi5st6qwhz5vf2yaa4	genus.Alistipes.id.968	9	86044820	rs11140085	C	G	-0.077009439	0.020025267	-3.896696491	9.75E-05	17294	23
aaaac5tgsi5st6qwhz5vf2yaae	genus.Alistipes.id.968	9	14074022	rs516325	C	T	-0.043626889	0.011207198	-3.907890366	9.31E-05	17571	24
aaaac5tgsi5st6qwhz5vf2yaai	genus.Alistipes.id.968	10	49716021	rs7906942	C	T	-0.043273542	0.0108075	-4.00780258	6.13E-05	17562	24
aaaac5tgsi5st6qwhz5vf2yaam	genus.Alistipes.id.968	2	64753676	rs78054499	T	C	-0.07796062	0.019811212	-3.99148116	6.57E-05	15479	20
aaaac5tgsi5st6qwhz5vf2yaaq	genus.Alistipes.id.968	2	98990310	rs55763646	G	A	-0.064927799	0.016408436	-3.998888411	6.36E-05	16684	22
aaaac5tgsi5st6qwhz5vf2yaau	genus.Alistipes.id.968	2	38037820	rs7588747	G	A	-0.060517786	0.015494729	-3.929227602	8.52E-05	16805	23
aaaac5tgsi5st6qwhz5vf2yaay	genus.Alistipes.id.968	10	49726565	rs11101363	A	G	-0.043475425	0.010826977	-3.996590471	6.43E-05	17551	24
aaaac5tgsi5st6qwhz5vf2yab4	genus.Alistipes.id.968	1	230337887	rs6677241	G	A	0.171695205	0.045456014	3.941605133	8.09E-05	3293	5
aaaac5tgsi5st6qwhz5vf2yaba	genus.Alistipes.id.968	14	37346425	rs1408966	T	C	-0.042508283	0.010711576	-3.955074898	7.65E-05	17569	24
aaaac5tgsi5st6qwhz5vf2yabe	genus.Alistipes.id.968	7	62040231	rs2198396	G	A	0.042886078	0.010736048	3.984032715	6.78E-05	17452	23
aaaac5tgsi5st6qwhz5vf2yabi	genus.Alistipes.id.968	16	82692235	rs12597057	A	C	0.101336352	0.024943453	3.944650449	7.99E-05	12193	17
aaaac5tgsi5st6qwhz5vf2yabm	genus.Alistipes.id.968	7	88543830	rs11975561	C	A	-0.045000201	0.011348222	-3.961229897	7.46E-05	17571	24
aaaac5tgsi5st6qwhz5vf2yabq	genus.Alistipes.id.968	15	86952124	rs1431238	A	G	0.046451382	0.011760317	3.972130949	7.12E-05	17570	24
aaaac5tgsi5st6qwhz5vf2yabu	genus.Alistipes.id.968	14	37346878	rs1177609	G	A	-0.042849647	0.010894331	-3.92692869	8.60E-05	17570	24
aaaac5tgsi5st6qwhz5vf2yaby	genus.Alistipes.id.968	9	112114808	rs7871135	C	T	0.044506176	0.011212102	3.943952954	8.01E-05	17548	24
aaaac5tgsi5st6qwhz5vf2yaca	genus.Alistipes.id.968	21	40543961	rs1980407	T	C	-0.042791743	0.010721726	-3.989460721	6.62E-05	17569	24
aaaac5tgsi5st6qwhz5vf2yace	genus.Alistipes.id.968	7	62356525	rs59214690	T	G	-0.044247549	0.010831905	-4.065108138	4.80E-05	17568	24
aaaac5tgsi5st6qwhz5vf2yaci	genus.Alistipes.id.968	7	69669145	rs12698868	T	C	0.068976165	0.016775986	4.004202671	6.22E-05	17570	24
aaaac5tgsi5st6qwhz5vf2yacm	genus.Alistipes.id.968	18	10846705	rs55759850	T	C	-0.044085089	0.01110529	-3.973766972	7.07E-05	17090	23
aaaac5tgsi5sv6qwhz5vf2yaa4	genus.Alistipes.id.968	7	62353221	rs34228831	A	C	-0.044130506	0.010830392	-4.052781764	5.06E-05	17571	24
aaaac5tgsi5sv6qwhz5vf2yaae	genus.Alistipes.id.968	7	62356824	rs35662814	C	T	-0.044038239	0.010832805	-4.04610071	5.21E-05	17571	24
aaaac5tgsi5sv6qwhz5vf2yaai	genus.Alistipes.id.968	21	40542367	rs8134214	A	C	-0.042725504	0.010721765	-3.983227846	6.80E-05	17569	24
aaaac5tgsi5sv6qwhz5vf2yaam	genus.Alistipes.id.968	14	101507727	rs12894467	C	T	-0.043885959	0.010943005	-4.021900196	5.77E-05	17090	23
aaaac5tgsi5sv6qwhz5vf2yaaq	genus.Alistipes.id.968	7	62383183	rs13231957	T	G	-0.044076104	0.010827288	-4.062504429	4.85E-05	17570	24
aaaac5tgsi5sv6qwhz5vf2yaau	genus.Alistipes.id.968	12	63156373	rs79116951	G	C	-0.07925306	0.020614118	-3.897774138	9.71E-05	15284	19
aaaac5tgsi5sv6qwhz5vf2yaay	genus.Alistipes.id.968	21	40665192	rs11911087	G	A	-0.042522468	0.010718824	-3.969650258	7.20E-05	17571	24
aaaac5tgsi5sv6qwhz5vf2yab4	genus.Alistipes.id.968	2	38041359	rs80198930	C	T	-0.060369063	0.015525643	-3.899844967	9.63E-05	16804	23
aaaac5tgsi5sv6qwhz5vf2yaba	genus.Alistipes.id.968	14	37336716	rs2022602	T	C	-0.042779255	0.01089569	-3.917090423	8.96E-05	17569	24
aaaac5tgsi5sv6qwhz5vf2yabe	genus.Alistipes.id.968	10	49723133	rs11101356	A	G	-0.043347433	0.010825587	-3.975099184	7.03E-05	17555	24
aaaac5tgsi5sv6qwhz5vf2yabi	genus.Alistipes.id.968	7	69598198	rs7788868	G	A	0.069354145	0.017171982	3.994395162	6.49E-05	17571	24
aaaac5tgsi5sv6qwhz5vf2yabm	genus.Alistipes.id.968	15	86951707	rs7168149	C	T	0.046525223	0.011773293	3.968072293	7.25E-05	17571	24
aaaac5tgsi5sv6qwhz5vf2yabq	genus.Alistipes.id.968	7	62309798	rs4717279	T	C	-0.043812726	0.010855936	-4.020886547	5.80E-05	17453	23
aaaac5tgsi5sv6qwhz5vf2yabu	genus.Alistipes.id.968	15	86950953	rs1431237	C	A	0.046419317	0.011761084	3.965200899	7.33E-05	17567	24
aaaac5tgsi5sv6qwhz5vf2yaby	genus.Alistipes.id.968	11	17508578	rs11823071	G	A	-0.046845505	0.011566228	-4.047587294	5.17E-05	17569	24
aaaac5tgsi5sv6qwhz5vf2yaca	genus.Alistipes.id.968	2	31439854	rs72859373	C	A	0.08077113	0.020474694	3.942359646	8.07E-05	16130	21
aaaac5tgsi5sv6qwhz5vf2yace	genus.Alistipes.id.968	7	62555838	rs13237638	G	A	-0.044264539	0.010948026	-4.033138723	5.50E-05	17566	24
aaaac5tgsi5sv6qwhz5vf2yaci	genus.Alistipes.id.968	10	114946054	rs10885422	G	T	0.155299565	0.040947216	3.923758806	8.72E-05	4300	9
aaaac5tgsi5sv6qwhz5vf2yacm	genus.Alistipes.id.968	10	131110730	rs12264483	G	A	0.055294993	0.013995599	3.898964228	9.66E-05	17571	24
aaaac5tgsi5sv6qwhz5vf2yacq	genus.Alistipes.id.968	1	101608301	rs80053937	T	C	-0.071148584	0.017991173	-3.954384049	7.67E-05	16978	22
aaaac5tgsi5sv6qwhz5vf2yacu	genus.Alistipes.id.968	7	62386215	rs11981104	C	T	-0.043905387	0.010832969	-4.044300226	5.25E-05	17565	24
aaaac5tgsi5sx6qwhz5vf2yaa4	genus.Alistipes.id.968	12	87279783	rs117377411	T	C	-0.140074278	0.035535209	-3.913403775	9.10E-05	7826	8
aaaac5tgsi5sx6qwhz5vf2yaae	genus.Alistipes.id.968	7	62289190	rs61352438	A	G	-0.043538789	0.010856919	-3.986158182	6.72E-05	17450	23
aaaac5tgsi5sx6qwhz5vf2yaai	genus.Alistipes.id.968	2	38039440	rs72893662	T	G	-0.060248795	0.015491357	-3.90818995	9.30E-05	16803	23
aaaac5tgsi5sx6qwhz5vf2yaam	genus.Alistipes.id.968	7	69593167	rs12698854	C	T	0.068221197	0.016968215	3.961661022	7.44E-05	17571	24
aaaac5tgsi5sx6qwhz5vf2yaaq	genus.Alistipes.id.968	7	62364351	rs75883332	T	C	-0.044021638	0.010831994	-4.048586562	5.15E-05	17571	24
aaaac5tgsi5sx6qwhz5vf2yaau	genus.Alistipes.id.968	2	174253888	rs10930591	T	C	0.064118397	0.015722083	4.056826019	4.97E-05	17459	23
aaaac5tgsi5sx6qwhz5vf2yaay	genus.Alistipes.id.968	14	37344480	rs712385	C	T	-0.042531541	0.010887727	-3.901662837	9.55E-05	17571	24
aaaac5tgsi5sx6qwhz5vf2yab4	genus.Alistipes.id.968	7	62055680	rs4472403	G	C	0.042484544	0.010735874	3.94707156	7.91E-05	17451	23
aaaac5tgsi5sx6qwhz5vf2yaba	genus.Alistipes.id.968	12	87265327	rs78822417	A	T	-0.140283551	0.035571146	-3.912947609	9.12E-05	7826	8
aaaac5tgsi5sx6qwhz5vf2yabe	genus.Alistipes.id.968	5	91999005	rs62368468	A	C	0.054444672	0.014235029	3.91138844	9.18E-05	17090	23
aaaac5tgsi5sx6qwhz5vf2yabi	genus.Alistipes.id.968	7	62281800	rs4351316	G	T	-0.043747774	0.010860513	-4.008215728	6.12E-05	17451	23
aaaac5tgsi5sx6qwhz5vf2yabm	genus.Alistipes.id.968	18	7542762	rs61443623	C	T	0.080689672	0.021850488	3.942787097	8.05E-05	16734	20
aaaac5tgsi5sx6qwhz5vf2yabq	genus.Alistipes.id.968	19	16412120	rs387057	C	T	0.043572131	0.010944977	3.992297258	6.54E-05	17090	23
aaaac5tgsi5sx6qwhz5vf2yabu	genus.Alistipes.id.968	8	144465614	rs3814769	A	G	-0.067762705	0.017600719	-3.914085117	9.07E-05	17569	24
aaaac5tgsi5sx6qwhz5vf2yaby	genus.Alistipes.id.968	12	69705682	rs317662	T	C	-0.066699707	0.0168301	-3.983092755	6.80E-05	17052	23
aaaac5tgsi5sx6qwhz5vf2yaca	genus.Alistipes.id.968	7	62360358	rs12532441	T	C	-0.043813909	0.010831069	-4.02413493	5.72E-05	17571	24
aaaac5tgsi5sx6qwhz5vf2yace	genus.Alistipes.id.968	7	21729989	rs13225282	C	T	-0.095577096	0.024370118	-3.976413213	7.00E-05	13395	15
aaaac5tgsi5sx6qwhz5vf2yaci	genus.Alistipes.id.968	7	69756110	rs2204339	G	C	0.06651311	0.016738968	3.924072972	8.71E-05	17570	24
aaaac5tgsi5sx6qwhz5vf2yacm	genus.Alistipes.id.968	4	125691367	rs313993	C	T	0.192269365	0.049306412	3.901544206	9.56E-05	3829	8
aaaac5tgsi5sx6qwhz5vf2yacq	genus.Alistipes.id.968	15	86953928	rs2346311	A	G	0.0462273	0.011765215	3.940088684	8.15E-05	17570	24
aaaac5tgsi5sx6qwhz5vf2yacu	genus.Alistipes.id.968	14	21549814	rs61741563	G	A	-0.13113708	0.03371428	-3.957780234	7.56E-05	8436	10
aaaac5tgsi5sz6qwhz5vf2yaa4	genus.Alistipes.id.968	13	38044689	rs9603208	T	G	0.062116442	0.016025292	4.06579545	4.79E-05	17571	24
aaaac5tgsi5sz6qwhz5vf2yaae	genus.Alistipes.id.968	6	11741649	rs9368855	T	C	0.043010193	0.010908036	3.936671478	8.26E-05	17566	24
aaaac5tgsi5sz6qwhz5vf2yaai	genus.Alistipes.id.968	15	86952419	rs8030848	A	G	0.046183293	0.011765791	3.938853258	8.19E-05	17570	24
aaaac5tgsi5sz6qwhz5vf2yaam	genus.Alistipes.id.968	7	69741327	rs13246213	A	G	0.066688475	0.016572231	3.95028084	7.81E-05	17571	24
aaaac5tgsi5sz6qwhz5vf2yaaq	genus.Alistipes.id.968	12	76067017	rs7980070	T	A	0.069666289	0.018250045	3.955415714	7.64E-05	17495	23
aaaac5tgsi5sz6qwhz5vf2yaau	genus.Alistipes.id.968	5	73054256	rs10515162	T	G	0.097088547	0.024988623	3.984484986	6.76E-05	12708	17
aaaac5tgsi5sz6qwhz5vf2yaay	genus.Alistipes.id.968	6	143725397	rs223591	A	C	-0.061837563	0.015544988	-3.941824639	8.09E-05	16978	22
aaaac5tgsi5sz6qwhz5vf2yab4	genus.Alistipes.id.968	10	49723939	rs11101359	C	T	-0.043036092	0.010828628	-3.94661217	7.93E-05	17555	24
aaaac5tgsi5sz6qwhz5vf2yaba	genus.Alistipes.id.968	21	40689336	rs2836983	G	A	-0.041947392	0.0107051	-3.917783376	8.94E-05	17565	24
aaaac5tgsi5sz6qwhz5vf2yabe	genus.Alistipes.id.968	21	40689162	rs11088470	A	G	-0.041947392	0.0107051	-3.917783376	8.94E-05	17565	24
aaaac5tgsi5sz6qwhz5vf2yabi	genus.Alistipes.id.968	7	62283256	rs7293601	T	C	-0.0433838	0.010855293	-3.975770879	7.02E-05	17457	23
aaaac5tgsi5sz6qwhz5vf2yabm	genus.Alistipes.id.968	15	86960275	rs4493015	A	G	0.046007685	0.011768392	3.925856867	8.64E-05	17570	24
aaaac5tgsi5sz6qwhz5vf2yabq	genus.Alistipes.id.968	14	101533288	rs8015875	A	G	-0.045970563	0.011934174	-3.907330435	9.33E-05	17571	24
aaaac5tgsi5sz6qwhz5vf2yabu	genus.Alistipes.id.968	7	62280902	rs12534348	C	G	-0.043557063	0.010855454	-3.992713445	6.53E-05	17457	23
aaaac5tgsi5sz6qwhz5vf2yaby	genus.Alistipes.id.968	13	38044793	rs9603209	T	C	0.061856975	0.01602296	4.062281681	4.86E-05	17570	24
aaaac5tgsi5sz6qwhz5vf2yaca	genus.Alistipes.id.968	7	62218922	rs12056157	A	G	-0.044634268	0.011035908	-4.039771738	5.35E-05	16978	22
aaaac5tgsi5sz6qwhz5vf2yace	genus.Alistipes.id.968	13	38044745	rs9594211	C	T	0.06200406	0.016025216	4.060236168	4.90E-05	17571	24
aaaac5tgsi5sz6qwhz5vf2yaci	genus.Alistipes.id.968	7	88053174	rs10952919	A	C	0.042814812	0.010820679	3.968660641	7.23E-05	17571	24
aaaac5tgsi5sz6qwhz5vf2yacm	genus.Alistipes.id.968	14	47272604	rs12587459	T	C	0.052111979	0.013115796	3.957366412	7.58E-05	17459	23
aaaac5tgsi5sz6qwhz5vf2yacq	genus.Alistipes.id.968	5	107798990	rs11738465	A	T	-0.052642391	0.013627129	-3.924966884	8.67E-05	17566	24
aaaac5tgsi5tb6qwhz5vf2yaa4	genus.Alistipes.id.968	7	52637151	rs1019913	G	A	-0.07005089	0.017471906	-4.00977233	6.08E-05	17565	24
aaaac5tgsi5tb6qwhz5vf2yaae	genus.Alistipes.id.968	9	30143634	rs10969573	C	T	0.055067671	0.014498933	3.956273954	7.61E-05	16693	22
aaaac5tgsi5tb6qwhz5vf2yaai	genus.Alistipes.id.968	7	62359541	rs62476300	G	C	-0.042806499	0.010833068	-3.930440416	8.48E-05	17566	24
aaaac5tgsi5tb6qwhz5vf2yaam	genus.Alistipes.id.968	13	38038447	rs9594206	G	A	0.060596254	0.016027547	3.996694859	6.42E-05	17571	24
aaaac5tgsi5tb6qwhz5vf2yaaq	genus.Alistipes.id.968	21	29033093	rs1888433	C	T	-0.043767107	0.010981259	-3.975827395	7.01E-05	17563	24
aaaac5tgsi5tb6qwhz5vf2yaau	genus.Alistipes.id.968	13	38040963	rs56406841	T	A	0.060485258	0.016027462	3.992576384	6.54E-05	17571	24
aaaac5tgsi5tb6qwhz5vf2yaay	genus.Alistipes.id.968	18	49220617	rs9948824	A	T	-0.043877947	0.011124854	-3.897150395	9.73E-05	17566	24
aaaac5tgsi5tb6qwhz5vf2yab4	genus.Alistipes.id.968	9	30139345	rs62535468	T	C	0.054792286	0.014450776	3.942555079	8.06E-05	16692	22
aaaac5tgsi5tb6qwhz5vf2yaba	genus.Alistipes.id.968	7	52641466	rs11764526	A	T	-0.069975233	0.017572334	-3.998264594	6.38E-05	17454	23
aaaac5tgsi5tb6qwhz5vf2yabe	genus.Alistipes.id.968	7	62330286	rs12530708	C	T	-0.04239391	0.010831908	-3.900045011	9.62E-05	17570	24
aaaac5tgsi5tb6qwhz5vf2yabi	genus.Alistipes.id.968	13	38041779	rs9594209	T	C	0.06023917	0.016027488	3.979196647	6.91E-05	17571	24
aaaac5tgsi5tb6qwhz5vf2yabm	genus.Alistipes.id.968	15	86947618	rs744273	A	G	0.047665285	0.012537415	3.899819138	9.63E-05	17571	24
aaaac5tgsi5tb6qwhz5vf2yabq	genus.Alistipes.id.968	7	62338429	rs12532766	C	T	-0.042691827	0.010832633	-3.915296005	9.03E-05	17570	24
aaaac5tgsi5tb6qwhz5vf2yabu	genus.Alistipes.id.968	13	38041526	rs9594207	A	G	0.060163867	0.016027558	3.971368253	7.15E-05	17571	24
aaaac5tgsi5tb6qwhz5vf2yaby	genus.Alistipes.id.968	13	38041608	rs9594208	T	C	0.060193295	0.016027517	3.969874795	7.19E-05	17571	24
aaaac5tgsi5tb6qwhz5vf2yaca	genus.Alistipes.id.968	13	37999420	rs61947225	A	G	0.069569472	0.018566566	3.927624921	8.58E-05	17570	24
aaaac5tgsi5tb6qwhz5vf2yace	genus.Alistipes.id.968	13	38040072	rs17055728	A	G	0.060120548	0.016029269	3.96106565	7.46E-05	17571	24
aaaac5tgsi5tb6qwhz5vf2yaci	genus.Alistipes.id.968	13	38041581	rs9603203	G	A	0.05998723	0.016027589	3.959608093	7.51E-05	17571	24
aaaac5tgsi5tb6qwhz5vf2yacm	genus.Alistipes.id.968	7	62556293	rs62474117	G	T	-0.042683543	0.010959808	-3.897704926	9.71E-05	17090	23
aaaac5tgsi5tb6qwhz5vf2yacq	genus.Alistipes.id.968	7	62555808	rs13221168	T	C	0.041783243	0.010756346	3.900135748	9.61E-05	17559	24
aaaac5tgsi5tb6qwhz5vf2yacu	genus.Alistipes.id.968	7	52651896	rs71544131	C	T	-0.06826645	0.017430535	-3.963147786	7.40E-05	17571	24
aaaac5tgsi5td6qwhz5vf2yaa4	genus.Alistipes.id.968	13	38043027	rs1923717	A	T	0.059743693	0.016025152	3.952293655	7.74E-05	17571	24
aaaac5tgsi5td6qwhz5vf2yaae	genus.Alistipes.id.968	2	44330517	rs75008057	C	T	-0.136726731	0.034085438	-3.944842907	7.99E-05	8319	12
aaaac5tgsi5td6qwhz5vf2yaai	genus.Alistipes.id.968	13	38038555	rs4575409	C	T	0.060070509	0.016027742	3.956310276	7.61E-05	17571	24
aaaac5tgsi5td6qwhz5vf2yaam	genus.Alistipes.id.968	13	38038573	rs1575383	A	G	0.060070509	0.016027742	3.956310276	7.61E-05	17571	24
aaaac5tgsi5td6qwhz5vf2yaaq	genus.Alistipes.id.968	13	38038424	rs9603200	G	A	0.060070509	0.016027742	3.956310276	7.61E-05	17571	24
aaaac5tgsi5td6qwhz5vf2yaau	genus.Alistipes.id.968	13	38038779	rs1575381	A	T	0.060070509	0.016027742	3.956310276	7.61E-05	17571	24
aaaac5tgsi5td6qwhz5vf2yaay	genus.Alistipes.id.968	13	38043047	rs1923718	C	T	0.059754389	0.016024643	3.952470535	7.73E-05	17571	24
aaaac5tgsi5td6qwhz5vf2yab4	genus.Alistipes.id.968	13	38038608	rs1575382	G	A	0.059896877	0.016029327	3.944550115	7.99E-05	17571	24
aaaac5tgsi5td6qwhz5vf2yaba	genus.Alistipes.id.968	13	38037603	rs9594205	G	A	0.059941531	0.016028332	3.950551349	7.80E-05	17571	24
aaaac5tgsi5td6qwhz5vf2yabe	genus.Alistipes.id.968	13	38038017	rs7988812	C	A	0.059895913	0.016028327	3.95038677	7.80E-05	17571	24
aaaac5tgsi5td6qwhz5vf2yabi	genus.Alistipes.id.968	13	38040641	rs9603202	A	G	0.059851942	0.016028743	3.949547796	7.83E-05	17571	24
aaaac5tgsi5td6qwhz5vf2yabm	genus.Alistipes.id.968	13	38040495	rs9603201	G	C	0.059832136	0.016028764	3.948709495	7.86E-05	17571	24
aaaac5tgsi5td6qwhz5vf2yabq	genus.Alistipes.id.968	13	38037970	rs7994056	T	C	0.059809069	0.016028351	3.944792423	7.99E-05	17571	24
aaaac5tgsi5td6qwhz5vf2yabu	genus.Alistipes.id.968	13	38037517	rs9805695	T	C	0.059809069	0.016028351	3.944792423	7.99E-05	17571	24
aaaac5tgsi5td6qwhz5vf2yaby	genus.Alistipes.id.968	13	38038299	rs7989845	A	G	0.059809069	0.016028351	3.944792423	7.99E-05	17571	24
aaaac5tgsi5td6qwhz5vf2yaca	genus.Alistipes.id.968	7	52636724	rs12536896	G	T	-0.069927361	0.017531761	-3.998114108	6.38E-05	17565	24
aaaac5tgsi5td6qwhz5vf2yace	genus.Alistipes.id.968	13	38039241	rs4421867	T	C	0.059855849	0.016029329	3.941565958	8.10E-05	17571	24
aaaac5tgsi5td6qwhz5vf2yaci	genus.Alistipes.id.968	13	38038913	rs1575380	C	T	0.059797502	0.016029428	3.940342642	8.14E-05	17571	24
aaaac5tgsi5td6qwhz5vf2yacm	genus.Alistipes.id.968	13	38040953	rs55963355	C	T	0.059728405	0.016027656	3.943551692	8.03E-05	17571	24
aaaac5tgsi5td6qwhz5vf2yacq	genus.Alistipes.id.968	13	38039975	rs17055723	C	T	0.059708822	0.01602931	3.935772609	8.29E-05	17571	24
aaaac5tgsi5td6qwhz5vf2yacu	genus.Alistipes.id.968	13	38040845	rs55796046	G	T	0.059645212	0.01603022	3.935451963	8.30E-05	17557	24
aaaac5tgsi5tf6qwhz5vf2yaa4	genus.Alistipes.id.968	2	174257902	rs10194131	T	A	0.06116837	0.015598572	3.895718383	9.79E-05	17562	24
aaaac5tgsi5tf6qwhz5vf2yaae	genus.Alistipes.id.968	13	38035610	rs7335244	A	G	0.059541646	0.016029924	3.932903092	8.39E-05	17570	24
aaaac5tgsi5tf6qwhz5vf2yaai	genus.Alistipes.id.968	7	52652207	rs9642492	C	T	-0.067780873	0.017429697	-3.929204099	8.52E-05	17571	24
aaaac5tgsi5tf6qwhz5vf2yaam	genus.Alistipes.id.968	13	38042304	rs7329262	A	G	0.059334846	0.016032631	3.925530805	8.65E-05	17568	24
aaaac5tgsi5tf6qwhz5vf2yaaq	genus.Alistipes.id.968	13	38043179	rs1923719	T	C	0.059318396	0.016024237	3.925130885	8.67E-05	17571	24
aaaac5tgsi5tf6qwhz5vf2yaau	genus.Alistipes.id.968	13	38043268	rs9603204	C	T	0.059318396	0.016024237	3.925130885	8.67E-05	17571	24
aaaac5tgsi5tf6qwhz5vf2yaay	genus.Alistipes.id.968	13	38035418	rs1590303	C	A	0.059393507	0.016033065	3.919874043	8.86E-05	17570	24
aaaac5tgsi5tf6qwhz5vf2yab4	genus.Alistipes.id.968	13	38039530	rs4436664	G	C	0.059211426	0.016029456	3.9027505	9.51E-05	17571	24
aaaac5tgsi5tf6qwhz5vf2yaba	genus.Alistipes.id.968	7	52651245	rs35336599	G	A	-0.068725428	0.017559005	-3.919739747	8.86E-05	17459	23
aaaac5tgsi5tf6qwhz5vf2yabe	genus.Alistipes.id.968	13	38039395	rs4435115	G	A	0.059335841	0.016029449	3.912560247	9.13E-05	17571	24
aaaac5tgsi5tf6qwhz5vf2yabi	genus.Alistipes.id.968	13	38039796	rs35308611	T	C	0.05929618	0.016029609	3.91159934	9.17E-05	17571	24
aaaac5tgsi5tf6qwhz5vf2yabm	genus.Alistipes.id.968	13	38039470	rs4514540	C	T	0.059290153	0.016029497	3.9084311	9.29E-05	17571	24
aaaac5tgsi5tf6qwhz5vf2yabq	genus.Alistipes.id.968	13	38039449	rs4578521	C	T	0.059290153	0.016029497	3.9084311	9.29E-05	17571	24
aaaac5tgsi5tf6qwhz5vf2yabu	genus.Alistipes.id.968	13	38039572	rs5000542	G	A	0.059281119	0.016030085	3.90809736	9.30E-05	17571	24
aaaac5tgsi5tf6qwhz5vf2yaby	genus.Alistipes.id.968	13	38035589	rs7334359	C	T	0.059068546	0.016029961	3.905605266	9.40E-05	17570	24
aaaac5tgsi5tf6qwhz5vf2yaca	genus.Alistipes.id.968	13	38035189	rs1590305	C	T	0.059008031	0.016034743	3.896626597	9.75E-05	17570	24
aaaac5tgsi5tf6qwhz5vf2yace	genus.Alistipes.id.968	7	52638841	rs12670969	T	C	-0.06854595	0.017597082	-3.895259553	9.81E-05	17453	23
aaaac5tgsi5tf6qwhz5vf2yaci	genus.Alistipes.id.968	13	38039651	rs35078720	C	G	0.059020707	0.016029621	3.893312294	9.89E-05	17571	24
aaaac5tgsi5tf6qwhz5vf2yacm	genus.Alistipes.id.968	7	52651549	rs71544130	A	G	-0.066981883	0.017410153	-3.895865707	9.78E-05	17571	24
aaaac5tgsi5tf6qwhz5vf2yacq	genus.Alistipes.id.968	7	52651530	rs71542370	C	A	-0.06681743	0.017410168	-3.89157493	9.96E-05	17571	24
aaaac5tgsi5tf6qwhz5vf2yacu	genus.Alistipes.id.968	7	52635223	rs9642363	C	T	-0.06893774	0.017529341	-3.92000609	8.85E-05	17565	24
