# Supplementary material for: High humidity environment increases FBG by impairing the intestinal barrier
Source: Front Immunol. 2025 Aug 27;16:1625609. doi: 10.3389/fimmu.2025.1625609 (PMC12420254; doi:10.3389/fimmu.2025.1625609)
Supplement: Supplementary file 1 [file DataSheet1.zip › supplementary file1/Alistipes/AlistipesF07.csv]

SNP	other_allele.exposure	effect_allele.exposure	beta.exposure	se.exposure	samplesize.exposure	eaf.exposure	exposure	mr_keep.exposure	pval.exposure	pval_origin.exposure	id.exposure	data_source.exposure	R2	F
rs67281112	C	G	0.063457498	0.013784589	17090	NA	exposure	TRUE	4.15428560057119e-06	inferred	jNlQRv	textfile	0.0012385055976001	21.1898273716025
rs67705352	G	T	-0.053240398	0.011086401	17567	NA	exposure	TRUE	1.56841124839058e-06	inferred	jNlQRv	textfile	0.00131109464749864	23.0596108156274
rs11769002	A	G	-0.052879265	0.010938851	17571	NA	exposure	TRUE	1.33763763792753e-06	inferred	jNlQRv	textfile	0.00132817018637006	23.3656555714505
rs7129639	A	C	-0.052495538	0.010958377	17571	NA	exposure	TRUE	1.6640913319248e-06	inferred	jNlQRv	textfile	0.00130433453532601	22.945782427603
rs11958296	G	A	-0.098122204	0.021827201	16214	NA	exposure	TRUE	6.94362272321776e-06	inferred	jNlQRv	textfile	0.00124482232631577	20.2062126989291
rs1689282	C	A	-0.052006142	0.011394196	17090	NA	exposure	TRUE	5.01244801432674e-06	inferred	jNlQRv	textfile	0.00121750502609332	20.8300866210378
rs8130320	G	A	-0.049001972	0.01071701	17571	NA	exposure	TRUE	4.82273435627001e-06	inferred	jNlQRv	textfile	0.00118841175082503	20.904048667321
rs2875322	C	T	-0.058094464	0.013143238	17459	NA	exposure	TRUE	9.86539277268251e-06	inferred	jNlQRv	textfile	0.0011177885787736	19.5350712992346
rs2290844	T	C	0.081396908	0.019163185	17571	NA	exposure	TRUE	2.16104760897173e-05	inferred	jNlQRv	textfile	0.00102574226210498	18.0397699573663
rs35909684	C	A	-0.084528462	0.019209072	17457	NA	exposure	TRUE	1.08029180883711e-05	inferred	jNlQRv	textfile	0.00110800593261224	19.3616964282546
rs34417064	G	A	-0.04820195	0.010686843	17570	NA	exposure	TRUE	6.47051181574415e-06	inferred	jNlQRv	textfile	0.00115652768011631	20.3414036806925
rs62576416	C	T	0.049264678	0.010973282	17564	NA	exposure	TRUE	7.13866243275051e-06	inferred	jNlQRv	textfile	0.00114624299801041	20.153420247904
rs1107244	A	G	0.075855776	0.017118221	17571	NA	exposure	TRUE	9.36716585561011e-06	inferred	jNlQRv	textfile	0.00111629377636303	19.6340827613131
rs12990744	T	C	-0.077661791	0.017298561	16694	NA	exposure	TRUE	7.13924577950387e-06	inferred	jNlQRv	textfile	0.00120589753963383	20.1531443587661
rs4810359	G	A	-0.065242793	0.014615527	17380	NA	exposure	TRUE	8.04672010410724e-06	inferred	jNlQRv	textfile	0.0011452194372961	19.9244412387154
