# Supplementary material for: High humidity environment increases FBG by impairing the intestinal barrier
Source: Front Immunol. 2025 Aug 27;16:1625609. doi: 10.3389/fimmu.2025.1625609 (PMC12420254; doi:10.3389/fimmu.2025.1625609)
Supplement: Supplementary file 1 [file DataSheet1.zip › supplementary file1/Alistipes/AlistipesMR05.csv]

SNP	other_allele.exposure	effect_allele.exposure	beta.exposure	se.exposure	pval.exposure	samplesize.exposure	exposure	mr_keep.exposure	pval_origin.exposure	id.exposure	eaf.exposure	data_source.exposure
rs67281112	C	G	0.063457498	0.013784589	3.92e-06	17090	exposure	TRUE	reported	SYnGzf	NA	textfile
rs9712594	A	C	-0.089641667	0.017869378	4.78e-07	16978	exposure	TRUE	reported	SYnGzf	NA	textfile
rs67705352	G	T	-0.053240398	0.011086401	1.65e-06	17567	exposure	TRUE	reported	SYnGzf	NA	textfile
rs11769002	A	G	-0.052879265	0.010938851	1.45e-06	17571	exposure	TRUE	reported	SYnGzf	NA	textfile
rs2871785	G	T	-0.052555974	0.010936412	1.68e-06	17571	exposure	TRUE	reported	SYnGzf	NA	textfile
rs7783848	C	G	-0.052146181	0.010933631	2e-06	17571	exposure	TRUE	reported	SYnGzf	NA	textfile
rs10950070	G	A	-0.051645108	0.01093709	2.58e-06	17571	exposure	TRUE	reported	SYnGzf	NA	textfile
rs34890041	C	A	-0.052064779	0.010936909	2.13e-06	17571	exposure	TRUE	reported	SYnGzf	NA	textfile
rs7129639	A	C	-0.052495538	0.010958377	1.78e-06	17571	exposure	TRUE	reported	SYnGzf	NA	textfile
rs11771117	G	C	-0.051842057	0.010926568	2.29e-06	17571	exposure	TRUE	reported	SYnGzf	NA	textfile
rs11773813	C	A	-0.051753964	0.010929156	2.42e-06	17570	exposure	TRUE	reported	SYnGzf	NA	textfile
rs10950069	C	T	-0.051706647	0.010933845	2.46e-06	17571	exposure	TRUE	reported	SYnGzf	NA	textfile
rs4068841	C	G	-0.051555426	0.010926329	2.55e-06	17571	exposure	TRUE	reported	SYnGzf	NA	textfile
rs11958296	G	A	-0.098122204	0.021827201	9.3e-06	16214	exposure	TRUE	reported	SYnGzf	NA	textfile
rs4717372	C	G	-0.051494633	0.010937717	2.73e-06	17571	exposure	TRUE	reported	SYnGzf	NA	textfile
rs1595991	T	C	-0.051009608	0.010828477	2.53e-06	17568	exposure	TRUE	reported	SYnGzf	NA	textfile
rs1689282	C	A	-0.052006142	0.011394196	5.28e-06	17090	exposure	TRUE	reported	SYnGzf	NA	textfile
rs11773263	C	T	-0.051117223	0.010932233	3.17e-06	17571	exposure	TRUE	reported	SYnGzf	NA	textfile
rs2311504	G	A	-0.050917946	0.010931513	3.43e-06	17571	exposure	TRUE	reported	SYnGzf	NA	textfile
rs2119444	G	A	-0.050618837	0.010934285	3.95e-06	17571	exposure	TRUE	reported	SYnGzf	NA	textfile
rs17675579	A	G	-0.051031095	0.010935923	3.38e-06	17571	exposure	TRUE	reported	SYnGzf	NA	textfile
rs8130320	G	A	-0.049001972	0.01071701	4.84e-06	17571	exposure	TRUE	reported	SYnGzf	NA	textfile
rs1583863	G	A	-0.050721689	0.010938024	3.91e-06	17570	exposure	TRUE	reported	SYnGzf	NA	textfile
rs4424138	T	A	-0.050070946	0.010827599	3.87e-06	17570	exposure	TRUE	reported	SYnGzf	NA	textfile
rs11088466	T	A	-0.04892368	0.010713229	4.99e-06	17571	exposure	TRUE	reported	SYnGzf	NA	textfile
rs7805099	G	T	-0.050114993	0.010928073	4.78e-06	17570	exposure	TRUE	reported	SYnGzf	NA	textfile
rs2875322	C	T	-0.058094464	0.013143238	8.78e-06	17459	exposure	TRUE	reported	SYnGzf	NA	textfile
rs2311507	C	T	-0.050256644	0.010931038	4.64e-06	17571	exposure	TRUE	reported	SYnGzf	NA	textfile
rs2290844	T	C	0.081396908	0.019163185	9.1e-06	17571	exposure	TRUE	reported	SYnGzf	NA	textfile
rs35909684	C	A	-0.084528462	0.019209072	7.65e-06	17457	exposure	TRUE	reported	SYnGzf	NA	textfile
rs12536478	A	C	-0.050348036	0.010939311	4.58e-06	17571	exposure	TRUE	reported	SYnGzf	NA	textfile
rs2450745	C	A	-0.080523959	0.018470178	7.12e-06	17571	exposure	TRUE	reported	SYnGzf	NA	textfile
rs34417064	G	A	-0.04820195	0.010686843	7.01e-06	17570	exposure	TRUE	reported	SYnGzf	NA	textfile
rs2836934	A	C	-0.048277166	0.010718091	6.69e-06	17571	exposure	TRUE	reported	SYnGzf	NA	textfile
rs1960663	T	C	-0.049833166	0.010928673	5.5e-06	17571	exposure	TRUE	reported	SYnGzf	NA	textfile
rs62576416	C	T	0.049264678	0.010973282	7.5e-06	17564	exposure	TRUE	reported	SYnGzf	NA	textfile
rs2150411	G	T	-0.048218155	0.010712934	6.84e-06	17571	exposure	TRUE	reported	SYnGzf	NA	textfile
rs1899238	C	T	-0.050123863	0.010937057	4.96e-06	17571	exposure	TRUE	reported	SYnGzf	NA	textfile
rs1837664	A	C	-0.049108078	0.010819104	5.85e-06	17570	exposure	TRUE	reported	SYnGzf	NA	textfile
rs1107244	A	G	0.075855776	0.017118221	3.59e-06	17571	exposure	TRUE	reported	SYnGzf	NA	textfile
rs11763175	G	A	-0.050069995	0.01093259	4.9e-06	17571	exposure	TRUE	reported	SYnGzf	NA	textfile
rs12990744	T	C	-0.077661791	0.017298561	8.21e-06	16694	exposure	TRUE	reported	SYnGzf	NA	textfile
rs12534925	T	G	-0.049235629	0.010819005	5.52e-06	17570	exposure	TRUE	reported	SYnGzf	NA	textfile
rs62476323	C	A	-0.049499113	0.010923699	6.29e-06	17569	exposure	TRUE	reported	SYnGzf	NA	textfile
rs148278255	A	G	-0.049316431	0.010830193	5.48e-06	17565	exposure	TRUE	reported	SYnGzf	NA	textfile
rs61946592	T	C	0.075715992	0.017095536	3.86e-06	17571	exposure	TRUE	reported	SYnGzf	NA	textfile
rs8132143	A	T	-0.048147449	0.010712218	7.04e-06	17571	exposure	TRUE	reported	SYnGzf	NA	textfile
rs4718473	C	T	-0.050061508	0.010939083	5.13e-06	17571	exposure	TRUE	reported	SYnGzf	NA	textfile
rs6563550	C	T	0.075255827	0.017126002	3.97e-06	17571	exposure	TRUE	reported	SYnGzf	NA	textfile
rs8132424	A	T	-0.048038914	0.010712256	7.38e-06	17571	exposure	TRUE	reported	SYnGzf	NA	textfile
rs8118820	A	T	-0.0633992	0.014241227	9.69e-06	17490	exposure	TRUE	reported	SYnGzf	NA	textfile
rs6563551	T	G	0.075406418	0.017119124	4.1e-06	17571	exposure	TRUE	reported	SYnGzf	NA	textfile
rs12539972	G	C	-0.048937885	0.010832566	6.29e-06	17552	exposure	TRUE	reported	SYnGzf	NA	textfile
rs2297256	G	A	-0.047796368	0.010713365	8.21e-06	17571	exposure	TRUE	reported	SYnGzf	NA	textfile
rs61946576	T	C	0.075155652	0.017096192	4.32e-06	17571	exposure	TRUE	reported	SYnGzf	NA	textfile
rs4818001	T	C	-0.047846942	0.010712651	8.05e-06	17571	exposure	TRUE	reported	SYnGzf	NA	textfile
rs1822115	T	G	-0.049489275	0.010923926	6.14e-06	17571	exposure	TRUE	reported	SYnGzf	NA	textfile
rs10950081	C	T	-0.049383345	0.010923867	6.43e-06	17571	exposure	TRUE	reported	SYnGzf	NA	textfile
rs7324216	C	T	0.075067862	0.01711019	5e-06	17568	exposure	TRUE	reported	SYnGzf	NA	textfile
rs4810359	G	A	-0.065242793	0.014615527	7.5e-06	17380	exposure	TRUE	reported	SYnGzf	NA	textfile
rs2150413	C	T	-0.047541202	0.010716232	9.23e-06	17571	exposure	TRUE	reported	SYnGzf	NA	textfile
rs62476322	G	A	-0.049405187	0.010935812	6.74e-06	17570	exposure	TRUE	reported	SYnGzf	NA	textfile
rs17055871	T	A	0.074498552	0.0170963	5.19e-06	17571	exposure	TRUE	reported	SYnGzf	NA	textfile
rs1822113	G	T	-0.048538393	0.010820327	7.39e-06	17570	exposure	TRUE	reported	SYnGzf	NA	textfile
rs2323487	A	T	0.074461147	0.017090725	5.52e-06	17571	exposure	TRUE	reported	SYnGzf	NA	textfile
rs73180681	C	T	0.074052171	0.017118113	5.78e-06	17571	exposure	TRUE	reported	SYnGzf	NA	textfile
rs10950056	G	C	-0.048516805	0.010827985	7.71e-06	17570	exposure	TRUE	reported	SYnGzf	NA	textfile
rs1115881	G	A	-0.048341129	0.010828569	8.27e-06	17570	exposure	TRUE	reported	SYnGzf	NA	textfile
rs7337526	C	T	0.074126315	0.017091472	5.83e-06	17571	exposure	TRUE	reported	SYnGzf	NA	textfile
rs13246203	A	G	-0.048566805	0.010922513	9.16e-06	17569	exposure	TRUE	reported	SYnGzf	NA	textfile
rs4717397	G	A	-0.048580981	0.010923696	9.29e-06	17570	exposure	TRUE	reported	SYnGzf	NA	textfile
rs4718714	A	G	-0.049171331	0.010931784	7.35e-06	17568	exposure	TRUE	reported	SYnGzf	NA	textfile
rs8188507	C	T	-0.047952202	0.010821019	9.64e-06	17570	exposure	TRUE	reported	SYnGzf	NA	textfile
rs10950094	G	C	-0.048616667	0.010920118	9.34e-06	17571	exposure	TRUE	reported	SYnGzf	NA	textfile
rs10950089	C	T	-0.048632276	0.010924004	9.09e-06	17569	exposure	TRUE	reported	SYnGzf	NA	textfile
rs67853823	C	T	-0.048163166	0.01082275	8.88e-06	17570	exposure	TRUE	reported	SYnGzf	NA	textfile
rs3764077	A	G	0.073754947	0.01712956	6.61e-06	17571	exposure	TRUE	reported	SYnGzf	NA	textfile
rs10434981	G	A	-0.048628284	0.010920177	9.05e-06	17571	exposure	TRUE	reported	SYnGzf	NA	textfile
rs4498432	G	C	-0.048210774	0.010820711	8.55e-06	17570	exposure	TRUE	reported	SYnGzf	NA	textfile
rs6964425	T	C	-0.048377354	0.010925163	9.84e-06	17571	exposure	TRUE	reported	SYnGzf	NA	textfile
rs11766494	C	T	-0.048379897	0.010922069	9.98e-06	17571	exposure	TRUE	reported	SYnGzf	NA	textfile
rs7995332	C	A	0.070811258	0.017051612	8.97e-06	17571	exposure	TRUE	reported	SYnGzf	NA	textfile
