# Supplementary material for: High humidity environment increases FBG by impairing the intestinal barrier
Source: Front Immunol. 2025 Aug 27;16:1625609. doi: 10.3389/fimmu.2025.1625609 (PMC12420254; doi:10.3389/fimmu.2025.1625609)
Supplement: Supplementary file 1 [file DataSheet1.zip › supplementary file1/code.R]

library(TwoSampleMR)
library(MRPRESSO)
library(dplyr)
library(ggplot2)
library(data.table)

setwd("./gut microbiome and T2DM/")


infile="genus.Parabacteroides.txt" 
pvalfilter= 1e-05 
kbfilter=5000
r2filter=0.01
f_cutoff <- 10  
expo_Name="gut microbiome"   
outcome_Name="T2DM"
expo_rt<- read_exposure_data(
  filename = infile,
  sep = "\t",
  snp_col = "rsID",
  beta_col = "beta",
  se_col = "SE",
  effect_allele_col = "eff.allele",
  other_allele_col = "re.allele",
  pval_col = "P",
  samplesize_col = "N"
)

out_data_MR<-subset(expo_rt, pval.exposure<pvalfilter) 
write.csv(out_data_MR, file="MR05.csv", row.names=F) 
MRFile="MR05.csv"   
biofsci <- read_exposure_data(MRFile, 
                              sep = ",",       
                              snp_col = "SNP",     
                              beta_col = "beta.exposure", 
                              se_col = "se.exposure",   
                              effect_allele_col = "effect_allele.exposure", 
                              other_allele_col = "other_allele.exposure", 
                              eaf_col = "eaf.exposure", 
                              samplesize_col = "samplesize.exposure", 
                              clump = F)  


biofsci_clumped <- clump_data(biofsci, clump_kb=kbfilter, clump_r2=r2filter) 

write.csv(biofsci_clumped, file="LD06.csv", row.names=F)


infile <- "LD06.csv"   

data <- read.csv(infile)  
colnames(data)

data$R2<-(2*data$beta.exposure^2)/((2*data$beta.exposure^2)+(2*data$samplesize.exposure*data$se.exposure^2))

data$F <-(data$R2*(data$samplesize.exposure-2))/(1-data$R2)

data <- data[data$F > f_cutoff, ]  

write.csv(data, "ParabacteroidesF07.csv", row.names=F)


exposure = fread("ParabacteroidesF07.csv")
exposure_data <- clump_data(exposure, 
                            clump_r2 = 0.01, 
                            clump_kb = 5000)#使用连锁不平衡选出SNP

out_dat_all <- extract_outcome_data(snps = exposure$SNP, 
                                    outcomes = "ieu-a-23")#读取结局数据

dat <- harmonise_data(exposure , out_dat_all)

results <- mr(dat)

OR <- generate_odds_ratios(results)

mr_sens <- function(dat,NbDistribution=10000)
{
  dat <- subset(dat, mr_keep)
  
  mr_tab <- plyr::ddply(dat, c("id.outcome","id.exposure" ), function(x1)
  {
    # message("Performing MR analysis of '", x1$id.exposure[1], "' on '", x18WII58$id.outcome[1], "'")
    dat <- x1
    
    #presso
    if(length(dat$SNP) >3){
      PRESSO <-mr_presso(BetaOutcome ="beta.outcome", BetaExposure = "beta.exposure", SdOutcome ="se.outcome", SdExposure = "se.exposure", 
                         OUTLIERtest = TRUE,DISTORTIONtest = TRUE, data = dat, NbDistribution = NbDistribution,  
                         SignifThreshold = 0.05)
      
      exposure<-dat$exposure[1]
      outcome<-dat$outcome[1]
      method<-"MR_PRESSO"
      if( is.na(PRESSO[["Main MR results"]][["Sd"]][2])){n_outliers<-0
      }else{n_outliers<-length(dat$SNP[PRESSO[["MR-PRESSO results"]][["Distortion Test"]][["Outliers Indices"]]])}
      nsnp<-length(dat$SNP)-n_outliers
      b<-PRESSO[["Main MR results"]][["Causal Estimate"]][2] 
      se<-PRESSO[["Main MR results"]][["Sd"]][2]
      pval<-PRESSO[["Main MR results"]][["P-value"]][2]
      
      PRESSO_res<- as.data.frame(cbind(outcome,exposure,method,nsnp,b,se,pval))
      PRESSO_res$b<- as.numeric(PRESSO_res$b)
      PRESSO_res$se<- as.numeric(PRESSO_res$se)
      PRESSO_res$pval<- as.numeric(PRESSO_res$pval)
      PRESSO_or<- generate_odds_ratios(PRESSO_res)
      
      PRESSO_or$`Beta (95% CI)` <- ifelse(is.na(PRESSO_or$b), "",
                                          sprintf("%.3f (%.3f to %.3f)",
                                                  PRESSO_or$b, PRESSO_or$lo_ci, PRESSO_or$up_ci))
      
      
      PRESSO_or$`OR (95% CI)` <- ifelse(is.na(PRESSO_or$or), "",
                                        sprintf("%.3f (%.3f to %.3f)",
                                                PRESSO_or$or, PRESSO_or$or_lci95, PRESSO_or$or_uci95))
      
      colnames(PRESSO_or)<-paste0(colnames(PRESSO_or),"_MR_PRESSO")
      
      
      Global_Test_RSSobs <-  PRESSO[["MR-PRESSO results"]][["Global Test"]][["RSSobs"]]
      
      Global_Test_Pvalue <- PRESSO[["MR-PRESSO results"]][["Global Test"]][["Pvalue"]]
      
      if( is.na(PRESSO_or$b[1])){
        outliers<-NA
        PRESSO_Distortion_beta<-NA
        PRESSO_Distortion_Pvalue<-NA
      }else{outliers<-dat$SNP[PRESSO[["MR-PRESSO results"]][["Distortion Test"]][["Outliers Indices"]]]
      
    
      outliers<-paste(outliers,sep = ",",collapse=" ")
      PRESSO_Distortion_beta<-PRESSO[["MR-PRESSO results"]][["Distortion Test"]][["Distortion Coefficient"]][["beta.exposure"]]
      PRESSO_Distortion_Pvalue<-PRESSO[["MR-PRESSO results"]][["Distortion Test"]][["Pvalue"]]
      }
      
      presso_OR<-cbind(PRESSO_or,Global_Test_RSSobs,Global_Test_Pvalue,outliers,PRESSO_Distortion_beta,PRESSO_Distortion_Pvalue)
      
    }else{
      exposure_MR_PRESSO<-dat$exposure[1]
      outcome_MR_PRESSO<-dat$outcome[1]
      method_MR_PRESSO<-"MR_PRESSO"
      nsnp_MR_PRESSO<-length(dat$SNP)
      b_MR_PRESSO<-"NA" 
      se_MR_PRESSO<-"NA"
      pval_MR_PRESSO<-"NA" 
      lo_ci_MR_PRESSO<-"NA"
      up_ci_MR_PRESSO<-"NA"
      or_MR_PRESSO<-"NA"
      or_lci95_MR_PRESSO<-"NA"
      or_uci95_MR_PRESSO<-"NA"
      `Beta (95% CI)_MR_PRESSO`<-"NA"
      `OR (95% CI)_MR_PRESSO`<-"NA"
      Global_Test_RSSobs<-"NA"
      Global_Test_Pvalue<-"NA"
      outliers<-"NA"
      PRESSO_Distortion_beta<-"NA"
      PRESSO_Distortion_Pvalue<-"NA"
      
      presso_OR<-as.data.frame(cbind(outcome_MR_PRESSO,exposure_MR_PRESSO,method_MR_PRESSO,nsnp_MR_PRESSO,b_MR_PRESSO,se_MR_PRESSO,pval_MR_PRESSO,lo_ci_MR_PRESSO,up_ci_MR_PRESSO,or_MR_PRESSO,
                                     or_lci95_MR_PRESSO,or_uci95_MR_PRESSO,`Beta (95% CI)_MR_PRESSO`,`OR (95% CI)_MR_PRESSO`,Global_Test_RSSobs,Global_Test_Pvalue,outliers,PRESSO_Distortion_beta,PRESSO_Distortion_Pvalue))
      
    }
    
    
    if( ( "ncase.exposure" %in% colnames(dat)) & ( "ncontrol.exposure" %in% colnames(dat) ) ){
      dat$ncase.exposure<-as.numeric(dat$ncase.exposure)
      dat$ncontrol.exposure<-as.numeric(dat$ncontrol.exposure)
      dat$effective_n.exposure<- ifelse( !is.na(dat$ncase.exposure) & !is.na(dat$ncontrol.exposure),
                                         TwoSampleMR::effective_n(dat$ncase.exposure,dat$ncontrol.exposure ),
                                         dat$samplesize.exposure
      )
    }else{
      dat$effective_n.exposure<- dat$samplesize.exposure
    }
    
    if("eaf.exposure" %in% colnames(dat) ){
      
      message("\n使用2*eaf*(1-eaf)*beta^2/(2*eaf*(1-eaf)*beta^2+ 2*eaf*(1-eaf)*effective_n*se^2  )的公式计算R2")
      
      dat$R2<-with(dat,
                   (2*eaf.exposure*(1-eaf.exposure)*beta.exposure*beta.exposure)/(2*eaf.exposure*(1-eaf.exposure)*beta.exposure*beta.exposure+2*eaf.exposure*(1-eaf.exposure)*effective_n.exposure*se.exposure*se.exposure)
      )
    }else if("maf.exposure" %in% colnames(dat)){
      dat$R2<-with(dat,
                   (2*maf.exposure*(1-maf.exposure)*beta.exposure*beta.exposure)/(2*maf.exposure*(1-maf.exposure)*beta.exposure*beta.exposure+2*maf.exposure*(1-maf.exposure)*effective_n.exposure*se.exposure*se.exposure)
      )
    }else{
      message("需要maf或eaf计算R2")
      dat$R2 <- NA
    }
    
    
    message("使用beta^2/se^2公式计算单个F(singleF)值")
    
    dat <- dat %>%
      dplyr::mutate(singleF = beta.exposure^2/(se.exposure^2) )
    
    mF = mean(dat$singleF)
    
    minF = min(dat$singleF)
    maxF = max(dat$singleF)
    

    total_R2<-sum(dat$R2)
    
    
    Fstat <- with(dat,
                  (effective_n.exposure-length(SNP)-1)/(length(SNP)) * total_R2/(1-total_R2)
    )
    Fstat <-max(Fstat)
    
    F_R2<-as.data.frame(cbind(total_R2,Fstat,mF,minF,maxF))
    
    
    
    
    if(length(dat$SNP)>2){
      
      het <- mr_heterogeneity(dat)
      
      het_IVW<-subset(het,method== "Inverse variance weighted")
      het_Egger<-subset(het,method== "MR Egger")
      
      het_out<-as.data.frame(cbind(het_IVW[,5:8], het_Egger[,5:8]))
      
      colnames(het_out)<-c("method_IVW","IVW_Q","IVW_Q_df","IVW_Q_pval","method_Egger","Egger_Q","Egger_Q_df","Egger_Q_pval")
      
    }else if(length(dat$SNP)>1){
      het <- mr_heterogeneity(dat)
      
      het_IVW<-het
      method_Egger<-"MR Egger"
      Egger_Q<-"NA"
      Egger_Q_df<-"NA"
      Egger_Q_pval<-"NA"
      
      het_out<-as.data.frame(cbind(het_IVW[,5:8],method_Egger,Egger_Q,Egger_Q_df,Egger_Q_pval))
      colnames(het_out)<-c("method_IVW","IVW_Q","IVW_Q_df","IVW_Q_pval","method_Egger","Egger_Q","Egger_Q_df","Egger_Q_pval")
      
    } else {
      
      method_IVW<-"Inverse variance weighted"
      IVW_Q<-"NA"
      IVW_Q_df<-"NA"
      IVW_Q_pval<-"NA" 
      method_Egger<-"MR Egger"
      Egger_Q<-"NA"
      Egger_Q_df<-"NA"
      Egger_Q_pval<-"NA"
      
      het_out<-as.data.frame(cbind(method_IVW,IVW_Q,IVW_Q_df,IVW_Q_pval,method_Egger,Egger_Q,Egger_Q_df,Egger_Q_pval))
    }
    
    
 
    if(length(dat$SNP)>2){
      
      pleio <- mr_pleiotropy_test(dat)
      
      pleio<-pleio[,5:7]
      
    }else{
      egger_intercept<-"NA"
      se<-"NA"
      pval<-"NA"
      pleio <- data.frame( egger_intercept,se,pval)
      
    }
    
    egger_pleio<-as.data.frame(pleio)
    colnames(egger_pleio)<-c("egger_intercept","egger_intercept_se","egger_intercept_pval")
    
    out2<-as.data.frame(cbind(presso_OR,F_R2,het_out,egger_pleio))
    
    mr_tab <- out2
    
    return(mr_tab)
  } ,.progress ="text",.inform = TRUE)
  
  mr_tab <- mr_tab %>%
    mutate_at(vars(starts_with("b_")), as.numeric)  %>%
    mutate_at(vars(starts_with("se_")), as.numeric)  %>%
    mutate_at(vars(starts_with("nsnp_")), as.numeric)  %>%
    mutate_at(vars(starts_with("pval_")), as.numeric)  %>%
    mutate_at(vars(starts_with("lo_ci_")), as.numeric)  %>%
    mutate_at(vars(starts_with("up_ci_")), as.numeric)  %>%
    mutate_at(vars(starts_with("or_")), as.numeric)  %>%
    mutate_at(vars(starts_with("or_lci_95_")), as.numeric)  %>%
    mutate_at(vars(starts_with("or_uci_95_")), as.numeric)  %>%
    mutate_at(vars(starts_with("OR (")), as.numeric)  %>%  
    mutate_at(vars(starts_with("Beta (")), as.numeric)  %>%  
    mutate_at(vars(starts_with("Global_Test")), as.numeric)  %>% 
    mutate_at(vars(starts_with("PRESSO_Distortion")), as.numeric)  %>% 
    mutate_at(vars(starts_with("total_R2")), as.numeric)  %>% 
    mutate_at(vars(starts_with("Fstat")), as.numeric)  %>% 
    mutate_at(vars(starts_with("mF")), as.numeric)  %>% 
    mutate_at(vars(starts_with("minF")), as.numeric)  %>% 
    mutate_at(vars(starts_with("maxF")), as.numeric)  %>% 
    mutate_at(vars(starts_with("IVW_Q")), as.numeric)  %>% 
    mutate_at(vars(starts_with("Egger_Q")), as.numeric)  %>% 
    mutate_at(vars(starts_with("egger_intercept")), as.numeric)
  
  return(mr_tab)
}

res_sens<-mr_sens(dat) 
View(res_sens)
write.table(res_sens, file = "T2DM result.txt", sep = "\t", quote = FALSE, row.names = TRUE)
