# Supplementary material for: High humidity environment increases FBG by impairing the intestinal barrier
Source: Front Immunol. 2025 Aug 27;16:1625609. doi: 10.3389/fimmu.2025.1625609 (PMC12420254; doi:10.3389/fimmu.2025.1625609)
Supplement: Supplementary file 1 [file DataSheet1.zip › supplementary file1/Parabacteroides/genus.Parabacteroides.txt]

auto_id	bac	CHR	POS	rsID	re.allele	eff.allele	beta	SE	metaZ.wz	P	N	Ncohorts
aaaac5tgsjc336qwhz5vf2yaa4	genus.Parabacteroides.id.954	9	2227915	rs10965284	C	T	-0.057865519	0.014645703	-4.021130423	5.79E-05	17303	24
aaaac5tgsjc336qwhz5vf2yaae	genus.Parabacteroides.id.954	8	142384115	rs13260552	C	T	-0.073646672	0.01751944	-4.176177728	2.96E-05	15921	21
aaaac5tgsjc336qwhz5vf2yaai	genus.Parabacteroides.id.954	5	170290905	rs28624647	C	T	0.047493603	0.011562588	4.105334511	4.04E-05	17305	24
aaaac5tgsjc336qwhz5vf2yaam	genus.Parabacteroides.id.954	11	98328998	rs2406083	C	G	0.045070682	0.011464275	3.988277833	6.66E-05	16506	23
aaaac5tgsjc336qwhz5vf2yaaq	genus.Parabacteroides.id.954	3	62027398	rs62243286	G	C	-0.048777862	0.012550766	-3.897053591	9.74E-05	17303	24
aaaac5tgsjc336qwhz5vf2yaau	genus.Parabacteroides.id.954	5	170291063	rs13175352	G	A	0.047467122	0.011562257	4.102917178	4.08E-05	17305	24
aaaac5tgsjc336qwhz5vf2yaay	genus.Parabacteroides.id.954	4	137831398	rs17626461	A	C	0.096995001	0.024347958	4.039558527	5.36E-05	14022	18
aaaac5tgsjc336qwhz5vf2yab4	genus.Parabacteroides.id.954	4	33607056	rs73141712	A	T	-0.100836565	0.024290967	-4.098289673	4.16E-05	12489	18
aaaac5tgsjc336qwhz5vf2yaba	genus.Parabacteroides.id.954	5	170300076	rs9687000	T	C	0.04743317	0.011557312	4.105150091	4.04E-05	17304	24
aaaac5tgsjc336qwhz5vf2yabe	genus.Parabacteroides.id.954	20	24520681	rs6049767	G	A	0.079149524	0.019751072	4.010422351	6.06E-05	16360	21
aaaac5tgsjc336qwhz5vf2yabi	genus.Parabacteroides.id.954	2	150217487	rs16826912	T	C	-0.090387592	0.022426441	-4.042300652	5.29E-05	15420	21
aaaac5tgsjc336qwhz5vf2yabm	genus.Parabacteroides.id.954	20	50713311	rs6096752	C	T	-0.058314449	0.014669012	-3.970499972	7.17E-05	16747	22
aaaac5tgsjc336qwhz5vf2yabq	genus.Parabacteroides.id.954	13	23531273	rs73161038	G	A	-0.104575474	0.025955647	-4.052802226	5.06E-05	11967	18
aaaac5tgsjc336qwhz5vf2yabu	genus.Parabacteroides.id.954	1	115831783	rs2268793	C	T	-0.08406997	0.021801822	-3.908499558	9.29E-05	16163	18
aaaac5tgsjc336qwhz5vf2yaby	genus.Parabacteroides.id.954	14	101714104	rs71424441	A	G	-0.076205824	0.018086452	-4.268911043	1.96E-05	16716	22
aaaac5tgsjc356qwhz5vf2yaa4	genus.Parabacteroides.id.954	6	133038813	rs72992354	G	A	-0.144075078	0.036718499	-4.037456475	5.40E-05	5755	10
aaaac5tgsjc356qwhz5vf2yaae	genus.Parabacteroides.id.954	20	24524894	rs6049773	C	T	0.077947659	0.019736972	3.947751018	7.89E-05	16360	21
aaaac5tgsjc356qwhz5vf2yaai	genus.Parabacteroides.id.954	3	126610503	rs73207607	T	C	0.066364524	0.016687909	3.987806134	6.67E-05	17304	24
aaaac5tgsjc356qwhz5vf2yaam	genus.Parabacteroides.id.954	5	170302906	rs4868039	T	G	0.047261387	0.011560409	4.087018858	4.37E-05	17304	24
aaaac5tgsjc356qwhz5vf2yaaq	genus.Parabacteroides.id.954	5	170295563	rs13163910	A	G	0.047348761	0.011577937	4.087431525	4.36E-05	17304	24
aaaac5tgsjc356qwhz5vf2yaau	genus.Parabacteroides.id.954	5	383010	rs10071582	G	A	0.05172425	0.012646828	4.163423671	3.14E-05	17302	24
aaaac5tgsjc356qwhz5vf2yaay	genus.Parabacteroides.id.954	1	108163649	rs12049132	C	A	0.062178623	0.015532515	4.024488989	5.71E-05	17305	24
aaaac5tgsjc356qwhz5vf2yab4	genus.Parabacteroides.id.954	8	132646968	rs73724938	A	C	-0.163440954	0.041299395	-4.030156044	5.57E-05	5309	8
aaaac5tgsjc356qwhz5vf2yaba	genus.Parabacteroides.id.954	3	126576452	rs57123100	A	T	0.062434354	0.016243935	3.994916079	6.47E-05	17305	24
aaaac5tgsjc356qwhz5vf2yabe	genus.Parabacteroides.id.954	9	8843506	rs7870329	C	G	0.059811573	0.015033528	3.922195432	8.77E-05	16030	22
aaaac5tgsjc356qwhz5vf2yabi	genus.Parabacteroides.id.954	7	11270607	rs17164067	C	T	0.080922998	0.019994621	3.990444916	6.59E-05	16378	22
aaaac5tgsjc356qwhz5vf2yabm	genus.Parabacteroides.id.954	4	33605207	rs7684040	C	A	-0.100591506	0.024290248	-4.089779987	4.32E-05	12489	18
aaaac5tgsjc356qwhz5vf2yabq	genus.Parabacteroides.id.954	12	56498241	rs773121	G	A	0.070040631	0.017702408	3.950422014	7.80E-05	16510	23
aaaac5tgsjc356qwhz5vf2yabu	genus.Parabacteroides.id.954	1	85583985	rs817472	A	G	-0.095134689	0.022244669	-4.022391818	5.76E-05	16630	22
aaaac5tgsjc356qwhz5vf2yaby	genus.Parabacteroides.id.954	8	132647059	rs73724939	A	G	-0.163440954	0.041299395	-4.030156044	5.57E-05	5309	8
aaaac5tgsjc356qwhz5vf2yaca	genus.Parabacteroides.id.954	6	133067364	rs12663385	T	C	-0.143935425	0.036005463	-4.029493665	5.59E-05	5887	11
aaaac5tgsjc376qwhz5vf2yaa4	genus.Parabacteroides.id.954	3	62544818	rs1512021	A	C	0.060361493	0.015479498	4.003249375	6.25E-05	17301	24
aaaac5tgsjc376qwhz5vf2yaae	genus.Parabacteroides.id.954	20	50711935	rs6096749	G	A	-0.057432143	0.014466778	-3.955898365	7.62E-05	17222	23
aaaac5tgsjc376qwhz5vf2yaai	genus.Parabacteroides.id.954	5	170292027	rs4867635	T	G	0.047217052	0.011579938	4.070676416	4.69E-05	17304	24
aaaac5tgsjc376qwhz5vf2yaam	genus.Parabacteroides.id.954	2	38052895	rs6721668	G	T	-0.060921616	0.014320045	-4.089083975	4.33E-05	16825	23
aaaac5tgsjc376qwhz5vf2yaaq	genus.Parabacteroides.id.954	5	170297554	rs10475553	T	C	0.047069753	0.011563716	4.062052093	4.86E-05	17305	24
aaaac5tgsjc376qwhz5vf2yaau	genus.Parabacteroides.id.954	6	133068479	rs35954051	A	G	-0.144010006	0.036174299	-4.022934711	5.75E-05	5887	11
aaaac5tgsjc376qwhz5vf2yaay	genus.Parabacteroides.id.954	8	132657814	rs7835724	G	C	-0.16277966	0.041353055	-4.022735624	5.75E-05	5309	8
aaaac5tgsjc376qwhz5vf2yab4	genus.Parabacteroides.id.954	6	133066088	rs36031989	G	A	-0.146057008	0.036610521	-4.012438692	6.01E-05	5778	10
aaaac5tgsjc376qwhz5vf2yaba	genus.Parabacteroides.id.954	8	93922874	rs4424235	A	G	0.045463919	0.011361605	4.005850516	6.18E-05	17304	24
aaaac5tgsjc376qwhz5vf2yabe	genus.Parabacteroides.id.954	5	170329698	rs10462897	A	G	0.046672874	0.011560837	4.050272207	5.12E-05	17305	24
aaaac5tgsjc376qwhz5vf2yabi	genus.Parabacteroides.id.954	3	14900900	rs9842231	T	C	0.052578652	0.012869769	4.085077281	4.41E-05	17300	24
aaaac5tgsjc376qwhz5vf2yabm	genus.Parabacteroides.id.954	5	378413	rs2721012	A	C	0.052301059	0.012862394	4.137135094	3.52E-05	16825	23
aaaac5tgsjc376qwhz5vf2yabq	genus.Parabacteroides.id.954	1	87793730	rs3806175	G	A	0.132447989	0.034694082	4.027258699	5.64E-05	7730	10
aaaac5tgsjc376qwhz5vf2yabu	genus.Parabacteroides.id.954	8	132652881	rs143016224	G	T	-0.175714644	0.044753263	-4.01469476	5.95E-05	4728	6
aaaac5tgsjc376qwhz5vf2yaby	genus.Parabacteroides.id.954	5	170294132	rs1422149	A	G	0.046972283	0.0115843	4.043132692	5.27E-05	17304	24
aaaac5tgsjc376qwhz5vf2yaca	genus.Parabacteroides.id.954	8	132646079	rs78109837	C	T	-0.162844967	0.041330843	-4.012361138	6.01E-05	5309	8
aaaac5tgsjc3h6qwhz5vf2yaae	genus.Parabacteroides.id.954	9	13093267	rs35532084	A	T	-0.049345861	0.012128273	-4.081375721	4.48E-05	17304	24
aaaac5tgsjc3j6qwhz5vf2yaa4	genus.Parabacteroides.id.954	2	38039440	rs72893662	T	G	-0.068755254	0.015665329	-4.25423833	2.10E-05	16507	23
aaaac5tgsjc3j6qwhz5vf2yaae	genus.Parabacteroides.id.954	9	8851248	rs35884503	G	A	0.06187532	0.015030834	4.092544092	4.27E-05	15921	21
aaaac5tgsjc3j6qwhz5vf2yaai	genus.Parabacteroides.id.954	19	54356848	rs2619225	G	A	0.084759972	0.0202927	4.061016779	4.89E-05	14395	17
aaaac5tgsjc3j6qwhz5vf2yaam	genus.Parabacteroides.id.954	2	38041338	rs77067776	G	A	-0.068811476	0.015690398	-4.240358772	2.23E-05	16508	23
aaaac5tgsjc3j6qwhz5vf2yaaq	genus.Parabacteroides.id.954	12	56478607	rs12817471	G	A	0.084625671	0.020653878	4.06304539	4.84E-05	16510	23
aaaac5tgsjc3j6qwhz5vf2yaau	genus.Parabacteroides.id.954	13	23529338	rs149484378	T	C	-0.10897683	0.025934965	-4.207607949	2.58E-05	11967	18
aaaac5tgsjc3j6qwhz5vf2yaay	genus.Parabacteroides.id.954	1	108161597	rs12746044	G	A	0.065093178	0.01553715	4.210695799	2.55E-05	17303	24
aaaac5tgsjc3j6qwhz5vf2yaba	genus.Parabacteroides.id.954	8	132658321	rs16904490	C	T	-0.168043761	0.040064259	-4.198896692	2.68E-05	5309	8
aaaac5tgsjc3j6qwhz5vf2yabe	genus.Parabacteroides.id.954	3	126611548	rs1109799	G	A	0.068888757	0.016701314	4.136722633	3.52E-05	17304	24
aaaac5tgsjc3j6qwhz5vf2yabi	genus.Parabacteroides.id.954	12	56445987	rs34602183	T	A	0.082724143	0.020328186	4.053879599	5.04E-05	16400	22
aaaac5tgsjc3l6qwhz5vf2yaa4	genus.Parabacteroides.id.954	12	56442728	rs2456972	G	C	0.075587433	0.01893558	4.043038561	5.28E-05	16509	23
aaaac5tgsjc3l6qwhz5vf2yaae	genus.Parabacteroides.id.954	3	126571679	rs2166909	C	T	0.069240841	0.016705679	4.155069456	3.25E-05	17304	24
aaaac5tgsjc3l6qwhz5vf2yaai	genus.Parabacteroides.id.954	3	126552072	rs1542234	G	A	0.069121425	0.016705501	4.14696505	3.37E-05	17304	24
aaaac5tgsjc3l6qwhz5vf2yaam	genus.Parabacteroides.id.954	8	132658038	rs7835904	C	G	-0.167736162	0.04008175	-4.192964609	2.75E-05	5309	8
aaaac5tgsjc3l6qwhz5vf2yaaq	genus.Parabacteroides.id.954	2	38040398	rs41463851	C	T	-0.067987123	0.015586854	-4.240636474	2.23E-05	16508	23
aaaac5tgsjc3l6qwhz5vf2yaau	genus.Parabacteroides.id.954	3	126549565	rs9289284	C	T	0.069097657	0.01670098	4.14055593	3.46E-05	17304	24
aaaac5tgsjc3l6qwhz5vf2yaay	genus.Parabacteroides.id.954	12	56447951	rs142494285	A	G	0.082398222	0.020324404	4.046387677	5.20E-05	16400	22
aaaac5tgsjc3l6qwhz5vf2yaba	genus.Parabacteroides.id.954	14	21190306	rs2002078	T	A	-0.044392038	0.010985891	-4.033030185	5.51E-05	16825	23
aaaac5tgsjc3l6qwhz5vf2yabe	genus.Parabacteroides.id.954	2	38039427	rs72893660	A	G	-0.068446064	0.015662907	-4.239528435	2.24E-05	16507	23
aaaac5tgsjc3l6qwhz5vf2yabi	genus.Parabacteroides.id.954	12	56439373	rs34303864	T	C	0.082260193	0.020338068	4.04177057	5.30E-05	16400	22
aaaac5tgsjc3l6qwhz5vf2yabm	genus.Parabacteroides.id.954	5	379198	rs2721020	C	T	0.05351409	0.012643036	4.297637558	1.73E-05	17305	24
aaaac5tgsjc3l6qwhz5vf2yabq	genus.Parabacteroides.id.954	3	126575807	rs9812288	G	A	0.067487027	0.016595811	4.140858519	3.46E-05	17304	24
aaaac5tgsjc3l6qwhz5vf2yabu	genus.Parabacteroides.id.954	2	222922524	rs1007119	T	G	-0.052385126	0.012600142	-4.167577118	3.08E-05	17305	24
aaaac5tgsjc3l6qwhz5vf2yaby	genus.Parabacteroides.id.954	9	13092284	rs10118379	T	C	-0.048781963	0.012071117	-4.05536135	5.01E-05	17304	24
aaaac5tgsjc3n6qwhz5vf2yaa4	genus.Parabacteroides.id.954	2	38041352	rs77949255	G	A	-0.068095435	0.015695547	-4.195541769	2.72E-05	16508	23
aaaac5tgsjc3n6qwhz5vf2yaae	genus.Parabacteroides.id.954	14	52556087	rs111719845	A	G	0.176715566	0.04358822	4.177179895	2.95E-05	5006	7
aaaac5tgsjc3n6qwhz5vf2yaai	genus.Parabacteroides.id.954	2	38041359	rs80198930	C	T	-0.068231791	0.015698123	-4.20366448	2.63E-05	16508	23
aaaac5tgsjc3n6qwhz5vf2yaam	genus.Parabacteroides.id.954	3	193924293	rs4687532	C	T	0.055608864	0.012728333	4.284101696	1.83E-05	16825	23
aaaac5tgsjc3n6qwhz5vf2yaaq	genus.Parabacteroides.id.954	2	173325489	rs71415299	C	T	-0.085740715	0.020182579	-4.200682454	2.66E-05	15898	21
aaaac5tgsjc3n6qwhz5vf2yaau	genus.Parabacteroides.id.954	2	38037820	rs7588747	G	A	-0.068300001	0.015669169	-4.229196075	2.35E-05	16509	23
aaaac5tgsjc3n6qwhz5vf2yaay	genus.Parabacteroides.id.954	3	172342303	rs234020	T	C	0.048311542	0.01165494	4.128051646	3.66E-05	17292	24
aaaac5tgsjc3n6qwhz5vf2yaba	genus.Parabacteroides.id.954	3	62034833	rs1125465	C	T	-0.05033381	0.012501566	-3.998886109	6.36E-05	17305	24
aaaac5tgsjc3n6qwhz5vf2yabe	genus.Parabacteroides.id.954	5	35234297	rs6451191	C	T	-0.100276213	0.024698725	-4.166366485	3.09E-05	13641	20
aaaac5tgsjc3n6qwhz5vf2yabi	genus.Parabacteroides.id.954	8	132658900	rs57127550	A	T	-0.165998872	0.04006528	-4.165785116	3.10E-05	5309	8
aaaac5tgsjc3n6qwhz5vf2yabm	genus.Parabacteroides.id.954	2	38039526	rs72893664	C	T	-0.068290125	0.015667935	-4.221454414	2.43E-05	16508	23
aaaac5tgsjc3n6qwhz5vf2yabq	genus.Parabacteroides.id.954	12	56483535	rs36035578	A	G	0.083329699	0.020583757	4.047214494	5.18E-05	16509	23
aaaac5tgsjc3n6qwhz5vf2yabu	genus.Parabacteroides.id.954	9	2220915	rs10757276	C	T	-0.057288184	0.014220123	-4.055095793	5.01E-05	17305	24
aaaac5tgsjc3p6qwhz5vf2yaa4	genus.Parabacteroides.id.954	12	56577195	rs812842	G	C	0.071306256	0.017585439	4.066070432	4.78E-05	16503	23
aaaac5tgsjc3p6qwhz5vf2yaae	genus.Parabacteroides.id.954	12	56450054	rs12815302	C	T	0.082028476	0.020337985	4.020000081	5.82E-05	16400	22
aaaac5tgsjc3p6qwhz5vf2yaai	genus.Parabacteroides.id.954	3	120211128	rs73181911	G	A	0.096429243	0.022026941	4.275671733	1.91E-05	16395	22
aaaac5tgsjc3p6qwhz5vf2yaam	genus.Parabacteroides.id.954	9	137530346	rs7021140	G	A	0.05093366	0.012314922	4.074955084	4.60E-05	17305	24
aaaac5tgsjc3p6qwhz5vf2yaaq	genus.Parabacteroides.id.954	6	123096882	rs7382525	T	C	-0.07413306	0.017257837	-4.202286735	2.64E-05	17291	24
aaaac5tgsjc3p6qwhz5vf2yaau	genus.Parabacteroides.id.954	20	50650535	rs1028526	G	C	-0.045318552	0.011013305	-4.097880602	4.17E-05	16747	22
aaaac5tgsjc3p6qwhz5vf2yaay	genus.Parabacteroides.id.954	13	23533136	rs117538637	G	T	-0.103761347	0.025083179	-4.156649083	3.23E-05	13079	19
aaaac5tgsjc3p6qwhz5vf2yab4	genus.Parabacteroides.id.954	12	56435920	rs17118262	C	G	0.083369263	0.020762579	4.019280682	5.84E-05	15424	21
aaaac5tgsjc3p6qwhz5vf2yaba	genus.Parabacteroides.id.954	13	23524077	rs73161032	A	C	-0.103761864	0.025010053	-4.155719066	3.24E-05	13090	19
aaaac5tgsjc3p6qwhz5vf2yabe	genus.Parabacteroides.id.954	12	56497619	rs773122	T	C	0.071865923	0.017650986	4.073136452	4.64E-05	16510	23
aaaac5tgsjc3p6qwhz5vf2yabi	genus.Parabacteroides.id.954	12	56505572	rs73340323	T	G	0.069798298	0.017338082	4.023960483	5.72E-05	16509	23
aaaac5tgsjc3p6qwhz5vf2yabm	genus.Parabacteroides.id.954	5	35232227	rs3822482	A	G	-0.097571804	0.024496901	-4.154152209	3.26E-05	13641	20
aaaac5tgsjc3p6qwhz5vf2yabq	genus.Parabacteroides.id.954	2	38042828	rs6759755	G	A	-0.067751059	0.015632533	-4.198845724	2.68E-05	16508	23
aaaac5tgsjc3p6qwhz5vf2yabu	genus.Parabacteroides.id.954	8	132658903	rs61560546	A	G	-0.165465758	0.040066055	-4.152646617	3.29E-05	5309	8
aaaac5tgsjc3p6qwhz5vf2yaby	genus.Parabacteroides.id.954	12	56441508	rs12815488	G	A	0.081667096	0.020334349	4.009617528	6.08E-05	16400	22
aaaac5tgsjc3p6qwhz5vf2yaca	genus.Parabacteroides.id.954	3	193927541	rs11917902	G	C	0.055350021	0.012940065	4.208160782	2.57E-05	16825	23
aaaac5tgsjc3r6qwhz5vf2yaa4	genus.Parabacteroides.id.954	5	170297332	rs6898942	G	T	0.048703097	0.011611551	4.182203176	2.89E-05	17302	24
aaaac5tgsjc3r6qwhz5vf2yaae	genus.Parabacteroides.id.954	3	193925547	rs7628102	G	A	0.05522491	0.01268789	4.242456695	2.21E-05	16825	23
aaaac5tgsjc3r6qwhz5vf2yaai	genus.Parabacteroides.id.954	12	56434210	rs71459334	T	C	0.083407199	0.020758375	4.017026539	5.89E-05	15424	21
aaaac5tgsjc3r6qwhz5vf2yaam	genus.Parabacteroides.id.954	2	38040806	rs72893677	A	G	-0.067672564	0.01566733	-4.186350707	2.83E-05	16508	23
aaaac5tgsjc3r6qwhz5vf2yaaq	genus.Parabacteroides.id.954	13	27564279	rs17085051	A	C	0.202877861	0.049177242	4.143744302	3.42E-05	3902	5
aaaac5tgsjc3r6qwhz5vf2yaau	genus.Parabacteroides.id.954	8	132659773	rs7819620	G	T	-0.165529076	0.040064622	-4.143265756	3.42E-05	5309	8
aaaac5tgsjc3r6qwhz5vf2yaay	genus.Parabacteroides.id.954	14	76091898	rs57659551	C	T	-0.135981136	0.030811994	-4.143049927	3.43E-05	7926	10
aaaac5tgsjc3r6qwhz5vf2yab4	genus.Parabacteroides.id.954	8	65587228	rs1986181	C	A	-0.05475595	0.012884614	-4.274478409	1.92E-05	17305	24
aaaac5tgsjc3r6qwhz5vf2yaba	genus.Parabacteroides.id.954	12	56577084	rs773645	G	A	0.071018491	0.017583532	4.050889824	5.10E-05	16502	23
aaaac5tgsjc3r6qwhz5vf2yabe	genus.Parabacteroides.id.954	2	52384655	rs6736184	G	A	0.072067605	0.017831634	4.053332087	5.05E-05	17295	24
aaaac5tgsjc3r6qwhz5vf2yabi	genus.Parabacteroides.id.954	12	56440010	rs12831468	G	A	0.081448756	0.020338242	3.99909099	6.36E-05	16400	22
aaaac5tgsjc3r6qwhz5vf2yabm	genus.Parabacteroides.id.954	7	5202904	rs13241583	G	A	0.148623683	0.0352297	4.142352842	3.44E-05	7790	8
aaaac5tgsjc3r6qwhz5vf2yabq	genus.Parabacteroides.id.954	12	56502926	rs773120	C	T	0.069303066	0.01733242	3.993675958	6.51E-05	16510	23
aaaac5tgsjc3r6qwhz5vf2yabu	genus.Parabacteroides.id.954	8	65586705	rs13260704	G	T	-0.054792761	0.012875091	-4.282474392	1.85E-05	17304	24
aaaac5tgsjc3r6qwhz5vf2yaby	genus.Parabacteroides.id.954	12	56454298	rs12818756	A	G	0.080507103	0.020112426	4.014478195	5.96E-05	16509	23
aaaac5tgsjc3r6qwhz5vf2yaca	genus.Parabacteroides.id.954	2	38040981	rs72876507	G	A	-0.067480262	0.015664717	-4.176805976	2.96E-05	16508	23
aaaac5tgsjc3t6qwhz5vf2yaa4	genus.Parabacteroides.id.954	16	15539901	rs6498552	G	T	-0.069032206	0.01738296	-4.044860847	5.24E-05	17303	24
aaaac5tgsjc3t6qwhz5vf2yaae	genus.Parabacteroides.id.954	9	8849554	rs2570304	C	T	0.051018363	0.013116455	3.966456248	7.29E-05	17298	24
aaaac5tgsjc3t6qwhz5vf2yaai	genus.Parabacteroides.id.954	9	8852153	rs34965880	G	A	0.05945092	0.014914515	4.029807978	5.58E-05	16716	22
aaaac5tgsjc3t6qwhz5vf2yaam	genus.Parabacteroides.id.954	9	2226080	rs7863671	A	G	-0.057457012	0.014334073	-4.083062441	4.44E-05	17304	24
aaaac5tgsjc3t6qwhz5vf2yaaq	genus.Parabacteroides.id.954	5	170291198	rs11741843	G	A	0.048257151	0.011566299	4.165454528	3.11E-05	17305	24
aaaac5tgsjc3t6qwhz5vf2yaau	genus.Parabacteroides.id.954	5	382369	rs4956934	C	T	0.052695169	0.012642683	4.240797863	2.23E-05	17302	24
aaaac5tgsjc3t6qwhz5vf2yaay	genus.Parabacteroides.id.954	16	15530454	rs7404803	C	T	-0.069430819	0.017448152	-4.042945188	5.28E-05	17302	24
aaaac5tgsjc3t6qwhz5vf2yab4	genus.Parabacteroides.id.954	5	170300770	rs2879357	G	A	0.048136386	0.011556887	4.165481481	3.11E-05	17304	24
aaaac5tgsjc3t6qwhz5vf2yaba	genus.Parabacteroides.id.954	16	15539902	rs6498553	C	T	-0.068960992	0.017383062	-4.043619188	5.26E-05	17303	24
aaaac5tgsjc3t6qwhz5vf2yabe	genus.Parabacteroides.id.954	6	155011703	rs1973761	T	G	-0.049288864	0.01167685	-4.247765725	2.16E-05	16825	23
aaaac5tgsjc3t6qwhz5vf2yabi	genus.Parabacteroides.id.954	15	33987994	.	T	A	-0.052754441	0.012640679	-4.204811345	2.61E-05	16716	22
aaaac5tgsjc3t6qwhz5vf2yabm	genus.Parabacteroides.id.954	13	23531396	rs7329900	C	T	-0.106354635	0.025955429	-4.124312713	3.72E-05	11967	18
aaaac5tgsjc3t6qwhz5vf2yabq	genus.Parabacteroides.id.954	10	14267806	rs11258952	C	A	-0.091601105	0.023037884	-4.024508735	5.71E-05	15413	21
aaaac5tgsjc3t6qwhz5vf2yabu	genus.Parabacteroides.id.954	18	29993180	rs11873369	C	T	0.08884588	0.021588017	4.03216813	5.53E-05	15545	20
aaaac5tgsjc3t6qwhz5vf2yaby	genus.Parabacteroides.id.954	3	62430908	rs6445270	G	A	-0.064338046	0.015784403	-4.174773319	2.98E-05	17305	24
aaaac5tgsjc3v6qwhz5vf2yaa4	genus.Parabacteroides.id.954	1	108168493	rs4290084	G	A	0.063910521	0.015545214	4.115386112	3.87E-05	17304	24
aaaac5tgsjc3v6qwhz5vf2yaae	genus.Parabacteroides.id.954	7	78158840	rs10447824	C	T	-0.045260532	0.011325035	-3.970435571	7.17E-05	17305	24
aaaac5tgsjc3v6qwhz5vf2yaai	genus.Parabacteroides.id.954	2	38042406	rs72876518	G	A	-0.066953708	0.015635361	-4.14876341	3.34E-05	16508	23
aaaac5tgsjc3v6qwhz5vf2yaam	genus.Parabacteroides.id.954	3	193925560	rs7628105	G	C	0.054782402	0.012689909	4.208128058	2.57E-05	16825	23
aaaac5tgsjc3v6qwhz5vf2yaaq	genus.Parabacteroides.id.954	7	11279164	rs17164101	A	G	0.073630181	0.017666331	4.062820441	4.85E-05	17173	23
aaaac5tgsjc3v6qwhz5vf2yaau	genus.Parabacteroides.id.954	8	132660486	rs1420484	G	A	-0.163667687	0.040066708	-4.110883808	3.94E-05	5309	8
aaaac5tgsjc3v6qwhz5vf2yaay	genus.Parabacteroides.id.954	9	2234922	rs10217465	G	A	-0.059434359	0.014826909	-4.074042684	4.62E-05	16825	23
aaaac5tgsjc3v6qwhz5vf2yab4	genus.Parabacteroides.id.954	5	170434442	rs12522413	G	A	0.047033139	0.011516749	4.10512871	4.04E-05	17284	24
aaaac5tgsjc3v6qwhz5vf2yaba	genus.Parabacteroides.id.954	3	126576365	rs41420544	C	T	0.063595971	0.016243397	4.049490789	5.13E-05	17305	24
aaaac5tgsjc3v6qwhz5vf2yabe	genus.Parabacteroides.id.954	5	170291861	rs10061305	G	A	0.047945068	0.011567493	4.138235025	3.50E-05	17305	24
aaaac5tgsjc3v6qwhz5vf2yabi	genus.Parabacteroides.id.954	2	38040630	rs72893672	T	G	-0.067018829	0.015668728	-4.149331002	3.33E-05	16508	23
aaaac5tgsjc3v6qwhz5vf2yabm	genus.Parabacteroides.id.954	16	15530708	rs7404843	G	T	-0.068548908	0.017456608	-4.019311417	5.84E-05	17305	24
aaaac5tgsjc3v6qwhz5vf2yabq	genus.Parabacteroides.id.954	9	13093193	rs13299301	T	C	-0.047983786	0.012125225	-3.966034854	7.31E-05	17304	24
aaaac5tgsjc3v6qwhz5vf2yabu	genus.Parabacteroides.id.954	20	50711489	rs6091438	G	A	-0.05857431	0.014485046	-4.030132637	5.57E-05	17221	23
aaaac5tgsjc3v6qwhz5vf2yaby	genus.Parabacteroides.id.954	5	35232615	rs34404920	T	C	-0.096315567	0.024503612	-4.102424021	4.09E-05	13641	20
aaaac5tgsjc3v6qwhz5vf2yaca	genus.Parabacteroides.id.954	8	132660607	rs1420485	A	G	-0.163053924	0.040067172	-4.102000012	4.10E-05	5309	8
aaaac5tgsjc3x6qwhz5vf2yaa4	genus.Parabacteroides.id.954	3	62035586	rs17065783	G	A	-0.049387183	0.012475803	-3.92944957	8.51E-05	17305	24
aaaac5tgsjc3x6qwhz5vf2yaae	genus.Parabacteroides.id.954	8	65595527	rs10090584	A	C	-0.054339788	0.012881827	-4.247470532	2.16E-05	17305	24
aaaac5tgsjc3x6qwhz5vf2yaai	genus.Parabacteroides.id.954	5	3778889	rs76005199	G	A	0.057071975	0.014221967	3.984686779	6.76E-05	16825	23
aaaac5tgsjc3x6qwhz5vf2yaam	genus.Parabacteroides.id.954	20	50706993	rs2208006	G	C	-0.053315307	0.013010907	-4.070336368	4.69E-05	16747	22
aaaac5tgsjc3x6qwhz5vf2yaaq	genus.Parabacteroides.id.954	9	13092076	rs12346832	T	C	-0.048131252	0.012103916	-3.986196062	6.71E-05	17305	24
aaaac5tgsjc3x6qwhz5vf2yaau	genus.Parabacteroides.id.954	20	50711591	rs6091439	G	A	-0.058623882	0.014492432	-4.026361469	5.66E-05	17223	23
aaaac5tgsjc3x6qwhz5vf2yaay	genus.Parabacteroides.id.954	4	33603514	rs73139639	C	T	-0.101951681	0.024291815	-4.15412609	3.27E-05	12489	18
aaaac5tgsjc3x6qwhz5vf2yab4	genus.Parabacteroides.id.954	2	38040692	rs41396644	G	A	-0.066703948	0.015668758	-4.128220116	3.66E-05	16508	23
aaaac5tgsjc3x6qwhz5vf2yaba	genus.Parabacteroides.id.954	3	193925057	rs73205200	G	T	0.055079719	0.012683505	4.235188758	2.28E-05	16825	23
aaaac5tgsjc3x6qwhz5vf2yabe	genus.Parabacteroides.id.954	12	59970126	rs74095610	A	G	0.072474559	0.017409308	4.192211763	2.76E-05	16503	23
aaaac5tgsjc3x6qwhz5vf2yabi	genus.Parabacteroides.id.954	5	170297388	rs13170245	G	A	0.047804935	0.01155755	4.134113516	3.56E-05	17305	24
aaaac5tgsjc3x6qwhz5vf2yabm	genus.Parabacteroides.id.954	4	33613202	rs16989054	A	C	-0.102936943	0.024296652	-4.180015867	2.91E-05	12489	18
aaaac5tgsjc3x6qwhz5vf2yabq	genus.Parabacteroides.id.954	20	24520559	rs140298734	C	T	0.079955413	0.019750496	4.0481909	5.16E-05	16360	21
aaaac5tgsjc3x6qwhz5vf2yabu	genus.Parabacteroides.id.954	6	165971098	rs75022869	C	T	0.151671037	0.038166408	4.090217738	4.31E-05	3890	6
aaaac5tgsjc3x6qwhz5vf2yaby	genus.Parabacteroides.id.954	2	154003392	rs11689662	G	A	-0.065195777	0.016046877	-4.053284961	5.05E-05	17196	23
aaaac5tgsjc3x6qwhz5vf2yaca	genus.Parabacteroides.id.954	3	172342922	rs234019	G	A	0.047586484	0.011672247	4.042732786	5.28E-05	17295	24
aaaac5tgsjc3z6qwhz5vf2yaa4	genus.Parabacteroides.id.954	17	63750903	rs35233670	C	T	-0.044244931	0.010823428	-4.077108093	4.56E-05	17301	24
aaaac5tgsjc3z6qwhz5vf2yaae	genus.Parabacteroides.id.954	2	38042268	rs72876517	A	T	-0.066540495	0.015636902	-4.121698316	3.76E-05	16505	23
aaaac5tgsjc3z6qwhz5vf2yaai	genus.Parabacteroides.id.954	1	85586749	rs17121721	T	C	-0.094940922	0.022485377	-4.054617289	5.02E-05	16552	21
aaaac5tgsjc3z6qwhz5vf2yaam	genus.Parabacteroides.id.954	1	108183082	rs12239371	C	T	0.062910333	0.015591824	4.048557978	5.15E-05	17304	24
aaaac5tgsjc3z6qwhz5vf2yaaq	genus.Parabacteroides.id.954	20	24520320	rs6049766	G	A	0.079676148	0.019751005	4.032714605	5.51E-05	16360	21
aaaac5tgsjc3z6qwhz5vf2yaau	genus.Parabacteroides.id.954	2	38035749	rs72893640	C	T	-0.066185259	0.015697131	-4.092972808	4.26E-05	16503	23
aaaac5tgsjc3z6qwhz5vf2yaay	genus.Parabacteroides.id.954	1	85583676	rs12407379	G	T	-0.097858927	0.022917103	-4.073973442	4.62E-05	16552	21
aaaac5tgsjc3z6qwhz5vf2yab4	genus.Parabacteroides.id.954	6	133068083	rs34454463	T	C	-0.14511293	0.03602287	-4.065401893	4.79E-05	5887	11
aaaac5tgsjc3z6qwhz5vf2yaba	genus.Parabacteroides.id.954	8	132660694	rs1420486	C	T	-0.161007344	0.040068088	-4.072425569	4.65E-05	5309	8
aaaac5tgsjc3z6qwhz5vf2yabe	genus.Parabacteroides.id.954	8	132660760	rs1420487	G	A	-0.161007344	0.040068088	-4.072425569	4.65E-05	5309	8
aaaac5tgsjc3z6qwhz5vf2yabi	genus.Parabacteroides.id.954	20	24526955	rs6049776	G	A	0.077913678	0.019688002	3.977168697	6.97E-05	16359	21
aaaac5tgsjc3z6qwhz5vf2yabm	genus.Parabacteroides.id.954	6	133067733	rs12663711	T	C	-0.145302617	0.036004827	-4.070696423	4.69E-05	5887	11
aaaac5tgsjc3z6qwhz5vf2yabq	genus.Parabacteroides.id.954	14	58363757	rs808238	A	G	-0.049004309	0.012330068	-3.894918111	9.82E-05	16825	23
aaaac5tgsjc3z6qwhz5vf2yabu	genus.Parabacteroides.id.954	8	146078813	rs7017042	C	G	0.193627007	0.046899646	4.065759312	4.79E-05	3836	6
aaaac5tgsjc3z6qwhz5vf2yaby	genus.Parabacteroides.id.954	9	8847013	rs2117100	T	C	0.049084501	0.012765393	3.923836001	8.72E-05	17304	24
aaaac5tgsjc3z6qwhz5vf2yaca	genus.Parabacteroides.id.954	5	170326233	rs7444698	A	C	0.047381647	0.011561547	4.104725555	4.05E-05	17305	24
aaaac5tgsjc436qwhz5vf2yaa4	genus.Parabacteroides.id.954	5	170483093	rs245749	G	A	0.044908697	0.011558055	3.895478201	9.80E-05	17305	24
aaaac5tgsjc436qwhz5vf2yaae	genus.Parabacteroides.id.954	8	105266462	rs2511593	G	A	-0.051721122	0.01311123	-3.985928779	6.72E-05	16510	23
aaaac5tgsjc436qwhz5vf2yaai	genus.Parabacteroides.id.954	5	170365586	rs4867641	T	C	0.044971173	0.011564764	3.900580529	9.60E-05	17305	24
aaaac5tgsjc436qwhz5vf2yaam	genus.Parabacteroides.id.954	3	120193864	rs73180202	T	C	0.090665768	0.022200091	3.98400887	6.78E-05	16329	21
aaaac5tgsjc436qwhz5vf2yaaq	genus.Parabacteroides.id.954	5	170341795	rs3843903	G	A	0.045023584	0.011600064	3.895789651	9.79E-05	17196	23
aaaac5tgsjc436qwhz5vf2yaau	genus.Parabacteroides.id.954	11	114720633	rs4109748	T	C	-0.045687252	0.011493824	-3.944269261	8.00E-05	17297	24
aaaac5tgsjc436qwhz5vf2yaay	genus.Parabacteroides.id.954	5	170350855	rs10074102	T	C	0.044881288	0.011563257	3.896027709	9.78E-05	17305	24
aaaac5tgsjc436qwhz5vf2yab4	genus.Parabacteroides.id.954	2	72438759	rs12466112	A	G	0.060243632	0.015557768	3.897136298	9.73E-05	16506	23
aaaac5tgsjc436qwhz5vf2yaba	genus.Parabacteroides.id.954	20	59479671	rs73150675	A	G	0.049149716	0.012356942	3.971157667	7.15E-05	16747	22
aaaac5tgsjc436qwhz5vf2yabe	genus.Parabacteroides.id.954	8	105246459	rs1447081	C	A	-0.05162492	0.013109236	-3.977010903	6.98E-05	16510	23
aaaac5tgsjc436qwhz5vf2yabi	genus.Parabacteroides.id.954	12	21838815	rs11046163	T	C	0.049423202	0.012557876	3.925026591	8.67E-05	16716	22
aaaac5tgsjc436qwhz5vf2yabm	genus.Parabacteroides.id.954	12	21791798	rs1478297	C	T	0.053024886	0.013636375	3.917565666	8.94E-05	16716	22
aaaac5tgsjc436qwhz5vf2yabq	genus.Parabacteroides.id.954	5	170288176	rs7723817	G	A	0.045966653	0.011676585	3.906712214	9.36E-05	17290	24
aaaac5tgsjc436qwhz5vf2yabu	genus.Parabacteroides.id.954	14	65458271	rs147516307	G	A	-0.077320539	0.019767001	-3.965255204	7.33E-05	15654	19
aaaac5tgsjc436qwhz5vf2yaby	genus.Parabacteroides.id.954	8	105246864	rs1158644	A	T	-0.051451693	0.013108896	-3.964828039	7.34E-05	16510	23
aaaac5tgsjc436qwhz5vf2yaca	genus.Parabacteroides.id.954	2	72438488	rs12466026	A	T	0.060243632	0.015557768	3.897136298	9.73E-05	16506	23
aaaac5tgsjc436qwhz5vf2yace	genus.Parabacteroides.id.954	4	115306214	rs62310202	C	A	0.043523179	0.011172451	3.895983346	9.78E-05	16825	23
aaaac5tgsjc436qwhz5vf2yaci	genus.Parabacteroides.id.954	16	8172419	rs17564421	C	G	-0.044029547	0.011096538	-3.947539267	7.90E-05	17305	24
aaaac5tgsjc456qwhz5vf2yaa4	genus.Parabacteroides.id.954	8	105266217	rs2511592	G	A	-0.051395205	0.013111262	-3.96152648	7.45E-05	16510	23
aaaac5tgsjc456qwhz5vf2yaae	genus.Parabacteroides.id.954	5	170315915	rs1345631	T	C	0.044978707	0.011558912	3.89224442	9.93E-05	17305	24
aaaac5tgsjc456qwhz5vf2yaai	genus.Parabacteroides.id.954	5	170316054	rs1345632	A	C	0.044933977	0.011558984	3.890876695	9.99E-05	17305	24
aaaac5tgsjc456qwhz5vf2yaam	genus.Parabacteroides.id.954	3	14903150	rs1689576	T	C	0.060455058	0.015759209	3.926755161	8.61E-05	17302	24
aaaac5tgsjc456qwhz5vf2yaaq	genus.Parabacteroides.id.954	7	5096545	rs35995564	G	A	0.043821258	0.01129856	3.89119243	9.98E-05	16825	23
aaaac5tgsjc456qwhz5vf2yaau	genus.Parabacteroides.id.954	3	110083802	rs7610542	T	G	0.042242505	0.010796348	3.91948954	8.87E-05	17299	24
aaaac5tgsjc456qwhz5vf2yaay	genus.Parabacteroides.id.954	5	170314542	rs1592850	A	G	0.044987181	0.011558714	3.891231947	9.97E-05	17305	24
aaaac5tgsjc456qwhz5vf2yab4	genus.Parabacteroides.id.954	14	44089342	rs60739365	T	C	0.055915955	0.014188885	3.907775352	9.31E-05	16504	23
aaaac5tgsjc456qwhz5vf2yaba	genus.Parabacteroides.id.954	13	41060664	rs9532550	A	C	0.056003221	0.014423241	3.914369259	9.06E-05	17305	24
aaaac5tgsjc456qwhz5vf2yabe	genus.Parabacteroides.id.954	13	41060612	rs2721046	A	G	0.055912466	0.014423751	3.911294659	9.18E-05	17305	24
aaaac5tgsjc456qwhz5vf2yabi	genus.Parabacteroides.id.954	6	149426907	rs11155621	C	A	0.051685268	0.013125757	3.90417417	9.45E-05	17305	24
aaaac5tgsjc456qwhz5vf2yabm	genus.Parabacteroides.id.954	12	59977277	rs58058903	A	G	0.067516433	0.017347	3.915003429	9.04E-05	16500	23
aaaac5tgsjc456qwhz5vf2yabq	genus.Parabacteroides.id.954	3	14897648	rs1602302	G	A	0.047771048	0.012176519	3.906764613	9.35E-05	17301	24
aaaac5tgsjc456qwhz5vf2yabu	genus.Parabacteroides.id.954	5	170305776	rs10043338	C	T	0.045389802	0.011606652	3.894534914	9.84E-05	17303	24
aaaac5tgsjc456qwhz5vf2yaby	genus.Parabacteroides.id.954	8	105222462	rs2441912	T	C	-0.051660773	0.013199991	-3.946153788	7.94E-05	16401	22
aaaac5tgsjc476qwhz5vf2yaa4	genus.Parabacteroides.id.954	4	33637899	rs113149367	G	A	-0.113966182	0.031067247	-3.935459491	8.30E-05	8197	12
aaaac5tgsjc476qwhz5vf2yaae	genus.Parabacteroides.id.954	8	65595251	rs7834854	A	G	-0.050543702	0.012782437	-3.975779219	7.01E-05	17305	24
aaaac5tgsjc476qwhz5vf2yaai	genus.Parabacteroides.id.954	6	5122729	rs736004	C	T	-0.081494066	0.020500363	-3.951805504	7.76E-05	16401	22
aaaac5tgsjc476qwhz5vf2yaam	genus.Parabacteroides.id.954	16	7037387	rs12149452	G	T	0.043620358	0.01114622	3.901642247	9.55E-05	17303	24
aaaac5tgsjc476qwhz5vf2yaaq	genus.Parabacteroides.id.954	3	120222163	rs73181920	C	G	0.089138986	0.022120637	3.919206064	8.88E-05	16394	22
aaaac5tgsjc476qwhz5vf2yaau	genus.Parabacteroides.id.954	8	105195706	rs2166644	T	A	-0.051862341	0.013193785	-3.948113979	7.88E-05	16401	22
aaaac5tgsjc476qwhz5vf2yaay	genus.Parabacteroides.id.954	1	108185717	rs4550085	T	C	0.060844239	0.015660963	3.891576896	9.96E-05	17305	24
aaaac5tgsjc476qwhz5vf2yab4	genus.Parabacteroides.id.954	22	25601196	rs9608378	G	C	-0.044795306	0.011355046	-3.891011371	9.98E-05	16825	23
aaaac5tgsjc476qwhz5vf2yaba	genus.Parabacteroides.id.954	6	137826986	rs56132826	C	T	0.081920915	0.020802893	3.890631353	1.00E-04	16381	22
aaaac5tgsjc476qwhz5vf2yabe	genus.Parabacteroides.id.954	8	105224103	rs2511554	A	C	-0.051056531	0.013081507	-3.923608525	8.72E-05	16509	23
aaaac5tgsjc476qwhz5vf2yabi	genus.Parabacteroides.id.954	3	14913407	rs1687292	G	T	0.060322398	0.015833046	3.8936396	9.88E-05	17305	24
aaaac5tgsjc476qwhz5vf2yabm	genus.Parabacteroides.id.954	8	105208568	rs2441903	G	A	-0.045848664	0.011574502	-3.959994401	7.50E-05	17304	24
aaaac5tgsjc476qwhz5vf2yabq	genus.Parabacteroides.id.954	8	105224629	rs2511556	C	T	-0.051190564	0.013197834	-3.912479845	9.14E-05	16401	22
aaaac5tgsjc476qwhz5vf2yabu	genus.Parabacteroides.id.954	8	105211330	rs2441906	C	T	-0.051145285	0.013192655	-3.924447655	8.69E-05	16401	22
aaaac5tgsjc476qwhz5vf2yaby	genus.Parabacteroides.id.954	8	105224438	rs2511555	A	G	-0.051087805	0.013203458	-3.906466433	9.37E-05	16401	22
aaaac5tgsjc476qwhz5vf2yaca	genus.Parabacteroides.id.954	8	105223101	rs977334	C	A	-0.051057682	0.013199809	-3.903118034	9.50E-05	16400	22
aaaac5tgsjc476qwhz5vf2yace	genus.Parabacteroides.id.954	8	105214544	rs1868015	G	A	-0.051105938	0.013194942	-3.913719201	9.09E-05	16401	22
aaaac5tgsjc476qwhz5vf2yaci	genus.Parabacteroides.id.954	8	105208318	rs1447080	G	T	-0.051102949	0.013192058	-3.912709773	9.13E-05	16401	22
aaaac5tgsjc476qwhz5vf2yacm	genus.Parabacteroides.id.954	8	105203520	rs2511645	T	G	-0.046755207	0.011867313	-3.946006428	7.95E-05	17305	24
aaaac5tgsjc4b6qwhz5vf2yaa4	genus.Parabacteroides.id.954	5	170329888	rs13185451	T	C	0.046568237	0.011560856	4.041139981	5.32E-05	17305	24
aaaac5tgsjc4b6qwhz5vf2yaae	genus.Parabacteroides.id.954	8	132646168	rs79436606	A	T	-0.162844967	0.041330843	-4.012361138	6.01E-05	5309	8
aaaac5tgsjc4b6qwhz5vf2yaai	genus.Parabacteroides.id.954	8	132646184	rs78761025	T	C	-0.162844967	0.041330843	-4.012361138	6.01E-05	5309	8
aaaac5tgsjc4b6qwhz5vf2yaam	genus.Parabacteroides.id.954	8	132646365	rs58247297	C	T	-0.162844967	0.041330843	-4.012361138	6.01E-05	5309	8
aaaac5tgsjc4b6qwhz5vf2yaaq	genus.Parabacteroides.id.954	5	30924152	rs74552977	G	T	0.185216487	0.045644682	4.012306166	6.01E-05	4330	6
aaaac5tgsjc4b6qwhz5vf2yaau	genus.Parabacteroides.id.954	20	50711955	rs6096750	T	G	-0.057218147	0.014468218	-3.938614336	8.20E-05	17223	23
aaaac5tgsjc4b6qwhz5vf2yaay	genus.Parabacteroides.id.954	6	83809048	rs6932099	C	T	-0.076844944	0.019322411	-4.030302059	5.57E-05	17305	24
aaaac5tgsjc4b6qwhz5vf2yab4	genus.Parabacteroides.id.954	8	132647215	rs73724940	G	T	-0.162225759	0.041300313	-3.999880026	6.34E-05	5309	8
aaaac5tgsjc4b6qwhz5vf2yaba	genus.Parabacteroides.id.954	15	94097067	rs4072466	C	T	-0.05703731	0.01477054	-3.973962543	7.07E-05	16825	23
aaaac5tgsjc4b6qwhz5vf2yabe	genus.Parabacteroides.id.954	17	63735436	rs4239080	G	A	0.043403745	0.010773148	4.010072692	6.07E-05	17304	24
aaaac5tgsjc4b6qwhz5vf2yabi	genus.Parabacteroides.id.954	1	28357685	rs79904689	C	T	-0.091309054	0.023277393	-3.959818275	7.50E-05	14332	17
aaaac5tgsjc4b6qwhz5vf2yabm	genus.Parabacteroides.id.954	1	208968409	rs17013392	T	G	0.063153614	0.015910292	4.015534299	5.93E-05	17305	24
aaaac5tgsjc4b6qwhz5vf2yabq	genus.Parabacteroides.id.954	6	118031245	rs45529441	C	T	0.110310111	0.026849119	4.004514894	6.21E-05	12371	16
aaaac5tgsjc4b6qwhz5vf2yabu	genus.Parabacteroides.id.954	9	9722839	rs7873394	C	G	0.047130395	0.011768343	4.045092487	5.23E-05	17305	24
aaaac5tgsjc4b6qwhz5vf2yaby	genus.Parabacteroides.id.954	21	39357394	rs73208172	T	A	-0.062474798	0.015228602	-4.029424624	5.59E-05	16825	23
aaaac5tgsjc4b6qwhz5vf2yaca	genus.Parabacteroides.id.954	16	14504427	rs11642931	A	C	0.078607852	0.020356639	3.923295644	8.73E-05	15152	19
aaaac5tgsjc4d6qwhz5vf2yaa4	genus.Parabacteroides.id.954	5	117679670	rs62370340	G	T	-0.04358953	0.011110051	-3.962643969	7.41E-05	17300	24
aaaac5tgsjc4d6qwhz5vf2yaae	genus.Parabacteroides.id.954	5	170286872	rs7718338	T	G	0.046815805	0.011561573	4.036178074	5.43E-05	17303	24
aaaac5tgsjc4d6qwhz5vf2yaai	genus.Parabacteroides.id.954	4	33613412	rs61541221	T	G	-0.100223443	0.024295082	-4.082751922	4.45E-05	12489	18
aaaac5tgsjc4d6qwhz5vf2yaam	genus.Parabacteroides.id.954	5	170328782	rs4599547	G	A	0.046378543	0.011560972	4.023516987	5.73E-05	17305	24
aaaac5tgsjc4d6qwhz5vf2yaaq	genus.Parabacteroides.id.954	18	60205542	rs17070072	G	T	-0.04600007	0.011235198	-4.081334439	4.48E-05	17305	24
aaaac5tgsjc4d6qwhz5vf2yaau	genus.Parabacteroides.id.954	8	132656821	rs7830805	G	A	-0.161561352	0.041353961	-3.992459607	6.54E-05	5309	8
aaaac5tgsjc4d6qwhz5vf2yaay	genus.Parabacteroides.id.954	13	93596561	rs2572970	G	A	0.051534825	0.0128361	3.936077997	8.28E-05	16510	23
aaaac5tgsjc4d6qwhz5vf2yab4	genus.Parabacteroides.id.954	8	132655099	rs73724941	G	T	-0.161382239	0.041353987	-3.9878032	6.67E-05	5309	8
aaaac5tgsjc4d6qwhz5vf2yaba	genus.Parabacteroides.id.954	5	170330475	rs2059181	T	C	0.046338407	0.011560608	4.02183678	5.77E-05	17305	24
aaaac5tgsjc4d6qwhz5vf2yabe	genus.Parabacteroides.id.954	7	5109810	rs35021679	C	G	0.044877051	0.011028414	4.071856555	4.66E-05	17301	24
aaaac5tgsjc4d6qwhz5vf2yabi	genus.Parabacteroides.id.954	3	14903536	rs294629	A	G	0.062470665	0.015745615	4.061530436	4.88E-05	17301	24
aaaac5tgsjc4d6qwhz5vf2yabm	genus.Parabacteroides.id.954	5	170329999	rs13185893	A	G	0.046319875	0.011560932	4.019833398	5.82E-05	17305	24
aaaac5tgsjc4d6qwhz5vf2yabq	genus.Parabacteroides.id.954	5	170297737	rs2879356	T	C	0.046707308	0.011563764	4.031064742	5.55E-05	17305	24
aaaac5tgsjc4d6qwhz5vf2yabu	genus.Parabacteroides.id.954	8	132655114	rs73724942	A	G	-0.161382239	0.041353987	-3.9878032	6.67E-05	5309	8
aaaac5tgsjc4d6qwhz5vf2yaby	genus.Parabacteroides.id.954	8	132655271	rs73724943	T	C	-0.161382239	0.041353987	-3.9878032	6.67E-05	5309	8
aaaac5tgsjc4d6qwhz5vf2yaca	genus.Parabacteroides.id.954	8	132656102	rs6470984	T	A	-0.161382239	0.041353987	-3.9878032	6.67E-05	5309	8
aaaac5tgsjc4f6qwhz5vf2yaa4	genus.Parabacteroides.id.954	10	134306679	NA	A	G	0.190787288	0.04871911	3.984460793	6.76E-05	3342	5
aaaac5tgsjc4f6qwhz5vf2yaae	genus.Parabacteroides.id.954	17	63751643	rs1833343	A	T	0.043204092	0.010768377	3.996547893	6.43E-05	17293	24
aaaac5tgsjc4f6qwhz5vf2yaai	genus.Parabacteroides.id.954	18	29075905	rs7236324	T	G	-0.044378746	0.011165581	-3.967248985	7.27E-05	17297	24
aaaac5tgsjc4f6qwhz5vf2yaam	genus.Parabacteroides.id.954	11	10521948	rs3741038	C	T	-0.043693718	0.010775387	-4.035922486	5.44E-05	17290	24
aaaac5tgsjc4f6qwhz5vf2yaaq	genus.Parabacteroides.id.954	5	170330120	rs2059178	C	G	0.046262607	0.011560834	4.015898602	5.92E-05	17305	24
aaaac5tgsjc4f6qwhz5vf2yaau	genus.Parabacteroides.id.954	12	21911561	rs61928473	C	A	0.046122431	0.011615608	3.931382361	8.45E-05	17176	23
aaaac5tgsjc4f6qwhz5vf2yaay	genus.Parabacteroides.id.954	1	85582931	rs10782540	A	T	-0.085389143	0.020643335	-3.955847738	7.63E-05	16825	23
aaaac5tgsjc4f6qwhz5vf2yab4	genus.Parabacteroides.id.954	13	111009173	rs9301450	A	G	-0.060416135	0.015066262	-3.976527419	6.99E-05	17305	24
aaaac5tgsjc4f6qwhz5vf2yaba	genus.Parabacteroides.id.954	1	208968342	rs17013389	C	A	0.062756841	0.015910656	3.994269054	6.49E-05	17305	24
aaaac5tgsjc4f6qwhz5vf2yabe	genus.Parabacteroides.id.954	18	11879825	rs3786306	C	T	-0.055671761	0.013749953	-4.061214964	4.88E-05	17305	24
aaaac5tgsjc4f6qwhz5vf2yabi	genus.Parabacteroides.id.954	9	8836634	rs7035236	G	C	0.042627676	0.011015847	3.895350901	9.81E-05	16825	23
aaaac5tgsjc4f6qwhz5vf2yabm	genus.Parabacteroides.id.954	3	197238564	rs8078	G	T	-0.075660215	0.01971026	-4.078674163	4.53E-05	16785	23
aaaac5tgsjc4f6qwhz5vf2yabq	genus.Parabacteroides.id.954	5	170329172	rs4438890	C	T	0.046235186	0.011560914	4.01072358	6.05E-05	17305	24
aaaac5tgsjc4f6qwhz5vf2yabu	genus.Parabacteroides.id.954	13	111009055	rs10161783	T	C	-0.060531583	0.015065248	-3.978624253	6.93E-05	17305	24
aaaac5tgsjc4f6qwhz5vf2yaby	genus.Parabacteroides.id.954	1	85592126	rs817474	T	G	-0.094073784	0.022316544	-3.951197414	7.78E-05	16630	22
aaaac5tgsjc4h6qwhz5vf2yaa4	genus.Parabacteroides.id.954	5	35233786	rs10059874	A	G	-0.092901144	0.024127442	-3.972195407	7.12E-05	13641	20
aaaac5tgsjc4h6qwhz5vf2yaae	genus.Parabacteroides.id.954	8	95899524	rs28399571	G	A	-0.055000194	0.014095345	-3.956276444	7.61E-05	16508	23
aaaac5tgsjc4h6qwhz5vf2yaai	genus.Parabacteroides.id.954	8	93937148	rs2059531	C	T	0.04518285	0.011363969	3.98012521	6.89E-05	17294	24
aaaac5tgsjc4h6qwhz5vf2yaam	genus.Parabacteroides.id.954	15	100426509	rs79421775	A	G	-0.150807886	0.037054846	-4.090744294	4.30E-05	6764	9
aaaac5tgsjc4h6qwhz5vf2yaaq	genus.Parabacteroides.id.954	17	64777231	rs7214457	T	C	-0.043756646	0.010986492	-3.964932627	7.34E-05	16825	23
aaaac5tgsjc4h6qwhz5vf2yaau	genus.Parabacteroides.id.954	5	170284624	rs2161214	C	A	0.046624242	0.011570023	4.016852077	5.90E-05	17303	24
aaaac5tgsjc4h6qwhz5vf2yaay	genus.Parabacteroides.id.954	5	170303431	rs7721470	T	C	0.046743607	0.011606808	4.013302161	5.99E-05	17303	24
aaaac5tgsjc4h6qwhz5vf2yab4	genus.Parabacteroides.id.954	18	21566961	rs4319846	G	A	-0.092180863	0.022322045	-4.123003053	3.74E-05	14945	20
aaaac5tgsjc4h6qwhz5vf2yaba	genus.Parabacteroides.id.954	16	7032825	rs1962066	G	C	0.045052047	0.01120846	4.019394022	5.83E-05	17298	24
aaaac5tgsjc4h6qwhz5vf2yabe	genus.Parabacteroides.id.954	18	29076164	rs72479854	T	C	-0.044198519	0.011164856	-3.950532541	7.80E-05	17302	24
aaaac5tgsjc4h6qwhz5vf2yabi	genus.Parabacteroides.id.954	5	117678427	rs6595119	C	G	-0.043532886	0.011109258	-3.942467098	8.06E-05	17299	24
aaaac5tgsjc4h6qwhz5vf2yabm	genus.Parabacteroides.id.954	18	29072968	rs9951843	G	A	-0.044261629	0.011167066	-3.95838459	7.55E-05	17302	24
aaaac5tgsjc4h6qwhz5vf2yabq	genus.Parabacteroides.id.954	13	111008969	rs10161785	A	G	-0.060464777	0.015059593	-3.96586886	7.31E-05	17305	24
aaaac5tgsjc4h6qwhz5vf2yabu	genus.Parabacteroides.id.954	3	126530806	rs28425593	T	C	0.05917237	0.015271212	3.893157255	9.89E-05	17304	24
aaaac5tgsjc4h6qwhz5vf2yaby	genus.Parabacteroides.id.954	6	133072749	rs36100139	C	T	-0.144529401	0.036767158	-3.966190424	7.30E-05	5778	10
aaaac5tgsjc4j6qwhz5vf2yaa4	genus.Parabacteroides.id.954	8	132653778	rs149571104	G	T	-0.161180054	0.041384542	-3.960678571	7.47E-05	5309	8
aaaac5tgsjc4j6qwhz5vf2yaae	genus.Parabacteroides.id.954	3	183538556	rs149528426	A	G	0.104279221	0.026056951	4.068787622	4.73E-05	13120	17
aaaac5tgsjc4j6qwhz5vf2yaai	genus.Parabacteroides.id.954	5	170352280	rs1839784	G	C	0.045999264	0.011561386	3.994038977	6.50E-05	17305	24
aaaac5tgsjc4j6qwhz5vf2yaam	genus.Parabacteroides.id.954	15	33976189	rs111293451	G	A	-0.053739348	0.01396439	-3.914288196	9.07E-05	17305	24
aaaac5tgsjc4j6qwhz5vf2yaaq	genus.Parabacteroides.id.954	11	98345558	rs141345347	G	A	0.079019931	0.019195483	4.011409833	6.04E-05	17294	24
aaaac5tgsjc4j6qwhz5vf2yaau	genus.Parabacteroides.id.954	2	29417782	rs6709279	C	T	0.044750378	0.011158404	4.017024036	5.89E-05	17304	24
aaaac5tgsjc4j6qwhz5vf2yaay	genus.Parabacteroides.id.954	18	29073191	rs7238729	G	A	-0.044153512	0.011166638	-3.948351841	7.87E-05	17301	24
aaaac5tgsjc4j6qwhz5vf2yab4	genus.Parabacteroides.id.954	18	29076049	rs7235272	A	G	-0.044036233	0.011164605	-3.935894063	8.29E-05	17302	24
aaaac5tgsjc4j6qwhz5vf2yaba	genus.Parabacteroides.id.954	8	132653522	rs116486028	G	C	-0.161180054	0.041384542	-3.960678571	7.47E-05	5309	8
aaaac5tgsjc4j6qwhz5vf2yabe	genus.Parabacteroides.id.954	8	132653631	rs74988660	T	C	-0.161180054	0.041384542	-3.960678571	7.47E-05	5309	8
aaaac5tgsjc4j6qwhz5vf2yabi	genus.Parabacteroides.id.954	6	149425004	rs6929576	C	A	0.053867117	0.013254112	4.036850964	5.42E-05	17301	24
aaaac5tgsjc4j6qwhz5vf2yabm	genus.Parabacteroides.id.954	5	170296402	rs10063192	C	T	0.046458423	0.011584151	3.997492312	6.40E-05	17304	24
aaaac5tgsjc4j6qwhz5vf2yabq	genus.Parabacteroides.id.954	5	170349773	rs10036167	A	G	0.045879264	0.01155941	3.983934731	6.78E-05	17305	24
aaaac5tgsjc4j6qwhz5vf2yabu	genus.Parabacteroides.id.954	6	47367516	rs4715006	T	G	0.05505169	0.013789036	3.958336923	7.55E-05	16030	22
aaaac5tgsjc4j6qwhz5vf2yaby	genus.Parabacteroides.id.954	11	98345914	rs72643399	G	A	0.078016588	0.019081963	4.006783245	6.16E-05	17295	24
aaaac5tgsjc4j6qwhz5vf2yaca	genus.Parabacteroides.id.954	8	132658510	rs16904491	A	G	-0.159904547	0.041355536	-3.955676899	7.63E-05	5309	8
aaaac5tgsjc4l6qwhz5vf2yaa4	genus.Parabacteroides.id.954	8	132656360	rs6470986	G	T	-0.159371825	0.041353613	-3.952187719	7.74E-05	5309	8
aaaac5tgsjc4l6qwhz5vf2yaae	genus.Parabacteroides.id.954	1	208968226	rs61815842	A	T	0.062466475	0.015922233	3.965804319	7.31E-05	17305	24
aaaac5tgsjc4l6qwhz5vf2yaai	genus.Parabacteroides.id.954	8	132658824	rs73724948	C	T	-0.159905579	0.041354245	-3.955013031	7.65E-05	5309	8
aaaac5tgsjc4l6qwhz5vf2yaam	genus.Parabacteroides.id.954	11	19780138	rs188248291	C	T	0.099887095	0.024763697	4.096713919	4.19E-05	13256	16
aaaac5tgsjc4l6qwhz5vf2yaaq	genus.Parabacteroides.id.954	16	59033479	rs72780234	T	C	0.093149643	0.023960104	3.899291176	9.65E-05	14427	19
aaaac5tgsjc4l6qwhz5vf2yaau	genus.Parabacteroides.id.954	4	188070928	rs75054003	G	A	-0.070950254	0.017414109	-4.122415819	3.75E-05	16388	22
aaaac5tgsjc4l6qwhz5vf2yaay	genus.Parabacteroides.id.954	8	132656410	rs6470987	T	C	-0.159371825	0.041353613	-3.952187719	7.74E-05	5309	8
aaaac5tgsjc4l6qwhz5vf2yab4	genus.Parabacteroides.id.954	5	170490493	rs245759	A	G	0.045738311	0.011559586	3.975746954	7.02E-05	17305	24
aaaac5tgsjc4l6qwhz5vf2yaba	genus.Parabacteroides.id.954	11	10522120	rs4910146	C	T	-0.043388665	0.01077411	-4.008026407	6.12E-05	17292	24
aaaac5tgsjc4l6qwhz5vf2yabe	genus.Parabacteroides.id.954	5	170333111	rs13173388	A	C	0.045868731	0.011560938	3.979767952	6.90E-05	17305	24
aaaac5tgsjc4l6qwhz5vf2yabi	genus.Parabacteroides.id.954	13	111009357	rs9521713	T	C	-0.059651514	0.015066059	-3.929222277	8.52E-05	17305	24
aaaac5tgsjc4l6qwhz5vf2yabm	genus.Parabacteroides.id.954	18	29076052	rs73953901	T	C	-0.043931639	0.011164837	-3.926190811	8.63E-05	17302	24
aaaac5tgsjc4l6qwhz5vf2yabq	genus.Parabacteroides.id.954	8	132656684	rs7845098	T	C	-0.160554207	0.041462596	-3.946105858	7.94E-05	5309	8
aaaac5tgsjc4l6qwhz5vf2yabu	genus.Parabacteroides.id.954	12	59985764	rs4548660	T	C	0.069217154	0.017379992	4.012587566	6.01E-05	16501	23
aaaac5tgsjc4l6qwhz5vf2yaby	genus.Parabacteroides.id.954	17	63751535	rs1421026	C	T	-0.042831329	0.010822783	-3.94621345	7.94E-05	17289	24
aaaac5tgsjc4l6qwhz5vf2yaca	genus.Parabacteroides.id.954	4	137824200	rs78206913	T	C	0.093309282	0.02387205	3.911677384	9.17E-05	14704	19
aaaac5tgsjc4l6qwhz5vf2yace	genus.Parabacteroides.id.954	8	132655282	rs73724944	C	T	-0.16037415	0.041462622	-3.941449451	8.10E-05	5309	8
aaaac5tgsjc4n6qwhz5vf2yaa4	genus.Parabacteroides.id.954	5	170298583	rs2112404	T	C	0.047775456	0.012223972	3.977303965	6.97E-05	17282	24
aaaac5tgsjc4n6qwhz5vf2yaae	genus.Parabacteroides.id.954	3	150624270	rs73153827	A	G	-0.089637853	0.022722578	-3.944654827	7.99E-05	15711	20
aaaac5tgsjc4n6qwhz5vf2yaai	genus.Parabacteroides.id.954	5	170331469	rs3860760	G	A	0.04571557	0.011560645	3.967995188	7.25E-05	17305	24
aaaac5tgsjc4n6qwhz5vf2yaam	genus.Parabacteroides.id.954	5	170327344	rs2112408	T	C	0.045905917	0.011562253	3.978712215	6.93E-05	17305	24
aaaac5tgsjc4n6qwhz5vf2yaaq	genus.Parabacteroides.id.954	18	29076223	rs73414280	G	A	-0.043913759	0.011164995	-3.924983766	8.67E-05	17302	24
aaaac5tgsjc4n6qwhz5vf2yaau	genus.Parabacteroides.id.954	8	105229609	rs985728	G	A	-0.052392453	0.013108115	-4.048108073	5.16E-05	16510	23
aaaac5tgsjc4n6qwhz5vf2yaay	genus.Parabacteroides.id.954	4	188070825	rs79515708	T	A	-0.070451736	0.017357596	-4.106864705	4.01E-05	16388	22
aaaac5tgsjc4n6qwhz5vf2yab4	genus.Parabacteroides.id.954	5	35234843	rs13361664	C	T	-0.09338786	0.024299722	-3.931032993	8.46E-05	13641	20
aaaac5tgsjc4n6qwhz5vf2yaba	genus.Parabacteroides.id.954	5	170328414	rs4868044	G	T	0.045857349	0.01157939	3.965255652	7.33E-05	17305	24
aaaac5tgsjc4n6qwhz5vf2yabe	genus.Parabacteroides.id.954	8	105232047	rs2511567	A	G	-0.052481957	0.013108806	-4.046253966	5.20E-05	16510	23
aaaac5tgsjc4n6qwhz5vf2yabi	genus.Parabacteroides.id.954	2	72437501	rs17724205	A	G	0.06130382	0.015552498	3.977221466	6.97E-05	16510	23
aaaac5tgsjc4n6qwhz5vf2yabm	genus.Parabacteroides.id.954	20	59477515	rs6071415	C	G	0.050094502	0.012369471	4.042516218	5.29E-05	16747	22
aaaac5tgsjc4n6qwhz5vf2yabq	genus.Parabacteroides.id.954	3	62546034	rs1949147	A	G	0.055558507	0.014296561	3.952676698	7.73E-05	17296	24
aaaac5tgsjc4n6qwhz5vf2yabu	genus.Parabacteroides.id.954	5	68393275	rs12519270	A	G	0.048918395	0.012393182	3.93410312	8.35E-05	17303	24
aaaac5tgsjc4n6qwhz5vf2yaby	genus.Parabacteroides.id.954	5	170327959	rs12516423	T	C	0.045649497	0.011561361	3.961481107	7.45E-05	17305	24
aaaac5tgsjc4n6qwhz5vf2yaca	genus.Parabacteroides.id.954	1	85582460	rs79355356	T	G	-0.087937383	0.020825131	-3.933323319	8.38E-05	16747	22
aaaac5tgsjc4n6qwhz5vf2yace	genus.Parabacteroides.id.954	6	133061922	rs72994262	T	A	-0.142892373	0.036671288	-3.930820431	8.47E-05	5778	10
aaaac5tgsjc4p6qwhz5vf2yaa4	genus.Parabacteroides.id.954	5	170332782	rs11741392	T	C	0.04559132	0.011558371	3.958126986	7.55E-05	17305	24
aaaac5tgsjc4p6qwhz5vf2yaae	genus.Parabacteroides.id.954	1	4026321	rs10915483	C	A	0.044518612	0.011114963	3.951166056	7.78E-05	17303	24
aaaac5tgsjc4p6qwhz5vf2yaai	genus.Parabacteroides.id.954	2	27171245	rs10181727	C	T	-0.043565862	0.011097453	-3.927754981	8.57E-05	17305	24
aaaac5tgsjc4p6qwhz5vf2yaam	genus.Parabacteroides.id.954	8	132683856	rs73708264	C	T	-0.158583198	0.041514404	-3.927863151	8.57E-05	5309	8
aaaac5tgsjc4p6qwhz5vf2yaaq	genus.Parabacteroides.id.954	3	31786371	rs7614865	G	A	-0.063262491	0.01573438	-4.057862725	4.95E-05	17305	24
aaaac5tgsjc4p6qwhz5vf2yaau	genus.Parabacteroides.id.954	1	108191927	rs9803825	G	A	0.063568976	0.015877998	4.006603036	6.16E-05	17305	24
aaaac5tgsjc4p6qwhz5vf2yaay	genus.Parabacteroides.id.954	12	19877597	rs4762761	A	G	0.044402421	0.011420137	3.929412266	8.52E-05	17299	24
aaaac5tgsjc4p6qwhz5vf2yab4	genus.Parabacteroides.id.954	8	132654685	rs16904488	T	G	-0.158606165	0.041384081	-3.920744475	8.83E-05	5309	8
aaaac5tgsjc4p6qwhz5vf2yaba	genus.Parabacteroides.id.954	5	170344140	rs7713741	T	C	0.045510415	0.01155937	3.954041346	7.68E-05	17305	24
aaaac5tgsjc4p6qwhz5vf2yabe	genus.Parabacteroides.id.954	2	27170982	rs13017554	T	C	-0.043106814	0.011041784	-3.906616663	9.36E-05	17297	24
aaaac5tgsjc4p6qwhz5vf2yabi	genus.Parabacteroides.id.954	2	73122162	rs1161266	C	T	0.07587706	0.019537393	3.90133174	9.57E-05	16030	22
aaaac5tgsjc4p6qwhz5vf2yabm	genus.Parabacteroides.id.954	11	114703646	rs4936303	T	C	-0.046191641	0.011488184	-3.994458	6.48E-05	17305	24
aaaac5tgsjc4p6qwhz5vf2yabq	genus.Parabacteroides.id.954	5	170305512	rs10045832	G	A	0.045953395	0.011559896	3.975356595	7.03E-05	17304	24
aaaac5tgsjc4p6qwhz5vf2yabu	genus.Parabacteroides.id.954	5	170297334	rs6898943	C	T	0.04618232	0.011610296	3.959315266	7.52E-05	17303	24
aaaac5tgsjc4p6qwhz5vf2yaby	genus.Parabacteroides.id.954	5	170334100	rs1422156	C	T	0.045548349	0.011558965	3.954206429	7.68E-05	17305	24
aaaac5tgsjc4p6qwhz5vf2yaca	genus.Parabacteroides.id.954	5	170495158	rs779655	C	G	0.047230146	0.012232398	3.948734335	7.86E-05	17294	24
aaaac5tgsjc4r6qwhz5vf2yaa4	genus.Parabacteroides.id.954	8	132644517	rs73724935	G	A	-0.158720947	0.041303433	-3.915262064	9.03E-05	5309	8
aaaac5tgsjc4r6qwhz5vf2yaae	genus.Parabacteroides.id.954	5	170547186	rs29651	A	G	0.045204145	0.011563029	3.926629139	8.61E-05	17303	24
aaaac5tgsjc4r6qwhz5vf2yaai	genus.Parabacteroides.id.954	8	132645273	rs73724936	C	G	-0.158924512	0.041302833	-3.920526565	8.84E-05	5309	8
aaaac5tgsjc4r6qwhz5vf2yaam	genus.Parabacteroides.id.954	18	29075793	rs7232282	T	C	-0.04368361	0.011165597	-3.905442648	9.41E-05	17302	24
aaaac5tgsjc4r6qwhz5vf2yaaq	genus.Parabacteroides.id.954	5	170373695	rs4868048	T	C	0.045516635	0.011564352	3.950553654	7.80E-05	17304	24
aaaac5tgsjc4r6qwhz5vf2yaau	genus.Parabacteroides.id.954	2	72436929	rs62147573	G	A	0.061002673	0.015553794	3.958135581	7.55E-05	16510	23
aaaac5tgsjc4r6qwhz5vf2yaay	genus.Parabacteroides.id.954	17	63733729	rs232089	G	A	-0.042511105	0.010818977	-3.914333379	9.07E-05	17303	24
aaaac5tgsjc4r6qwhz5vf2yab4	genus.Parabacteroides.id.954	5	378884	rs10038693	T	C	0.047897533	0.01186383	4.057049233	4.97E-05	17301	24
aaaac5tgsjc4r6qwhz5vf2yaba	genus.Parabacteroides.id.954	8	105250043	rs2441797	T	C	-0.052351067	0.013108519	-4.031823408	5.53E-05	16510	23
aaaac5tgsjc4r6qwhz5vf2yabe	genus.Parabacteroides.id.954	8	105251947	rs2441798	T	C	-0.052354293	0.013109014	-4.031823408	5.53E-05	16510	23
aaaac5tgsjc4r6qwhz5vf2yabi	genus.Parabacteroides.id.954	8	105252660	rs2441799	G	A	-0.052354293	0.013109014	-4.031823408	5.53E-05	16510	23
aaaac5tgsjc4r6qwhz5vf2yabm	genus.Parabacteroides.id.954	5	170362136	rs7715737	A	G	0.045502847	0.011564282	3.946189204	7.94E-05	17305	24
aaaac5tgsjc4r6qwhz5vf2yabq	genus.Parabacteroides.id.954	8	93932701	rs7463093	A	G	0.044420093	0.011361168	3.913978071	9.08E-05	17305	24
aaaac5tgsjc4r6qwhz5vf2yabu	genus.Parabacteroides.id.954	8	105237230	rs2511578	C	A	-0.052203515	0.013110865	-4.024130191	5.72E-05	16510	23
aaaac5tgsjc4r6qwhz5vf2yaby	genus.Parabacteroides.id.954	17	63745557	rs1833345	T	C	-0.042395363	0.010815769	-3.91136002	9.18E-05	17303	24
aaaac5tgsjc4r6qwhz5vf2yaca	genus.Parabacteroides.id.954	5	170330532	rs3933492	T	C	0.045417513	0.011557969	3.944867624	7.98E-05	17305	24
aaaac5tgsjc4t6qwhz5vf2yaa4	genus.Parabacteroides.id.954	5	170365283	rs10063006	T	G	0.045406964	0.011560017	3.940307157	8.14E-05	17305	24
aaaac5tgsjc4t6qwhz5vf2yaae	genus.Parabacteroides.id.954	5	170313264	rs3909336	G	A	0.045738048	0.011558384	3.957124198	7.59E-05	17305	24
aaaac5tgsjc4t6qwhz5vf2yaai	genus.Parabacteroides.id.954	5	170329564	rs10463004	C	T	0.0452433	0.011557679	3.931270429	8.45E-05	17305	24
aaaac5tgsjc4t6qwhz5vf2yaam	genus.Parabacteroides.id.954	8	132671055	rs11987531	T	C	-0.15837251	0.041415593	-3.907975982	9.31E-05	5309	8
aaaac5tgsjc4t6qwhz5vf2yaaq	genus.Parabacteroides.id.954	8	132671443	rs16904494	C	T	-0.15837251	0.041415593	-3.907975982	9.31E-05	5309	8
aaaac5tgsjc4t6qwhz5vf2yaau	genus.Parabacteroides.id.954	2	60024272	rs6735549	G	A	-0.067793729	0.017881253	-3.913483045	9.10E-05	17305	24
aaaac5tgsjc4t6qwhz5vf2yaay	genus.Parabacteroides.id.954	16	85301988	rs4782696	T	C	0.045076141	0.011316056	3.905502922	9.40E-05	17176	23
aaaac5tgsjc4t6qwhz5vf2yab4	genus.Parabacteroides.id.954	5	170334441	rs1422157	A	G	0.045389217	0.011559139	3.938633372	8.19E-05	17305	24
aaaac5tgsjc4t6qwhz5vf2yaba	genus.Parabacteroides.id.954	5	170289221	rs10475962	G	T	0.046161374	0.011616357	3.956561524	7.60E-05	17294	24
aaaac5tgsjc4t6qwhz5vf2yabe	genus.Parabacteroides.id.954	8	105242479	rs2511581	T	C	-0.052161351	0.013107234	-4.022255769	5.76E-05	16510	23
aaaac5tgsjc4t6qwhz5vf2yabi	genus.Parabacteroides.id.954	8	105238861	rs2441792	G	A	-0.052082474	0.013110319	-4.015872473	5.92E-05	16510	23
aaaac5tgsjc4t6qwhz5vf2yabm	genus.Parabacteroides.id.954	12	133313227	rs7134465	A	G	-0.054849075	0.014177195	-3.934567924	8.33E-05	17301	24
aaaac5tgsjc4t6qwhz5vf2yabq	genus.Parabacteroides.id.954	5	35234329	rs6451192	A	G	-0.092583836	0.024294068	-3.904110024	9.46E-05	13641	20
aaaac5tgsjc4t6qwhz5vf2yabu	genus.Parabacteroides.id.954	3	193926762	rs4686678	A	T	0.052197418	0.012718158	4.023069611	5.74E-05	16825	23
aaaac5tgsjc4t6qwhz5vf2yaby	genus.Parabacteroides.id.954	5	68393737	rs16898486	C	A	0.048562389	0.0123932	3.904628175	9.44E-05	17303	24
aaaac5tgsjc4t6qwhz5vf2yaca	genus.Parabacteroides.id.954	11	114716420	rs11215234	A	G	-0.046036507	0.011485241	-3.982655955	6.81E-05	17302	24
aaaac5tgsjc4t6qwhz5vf2yace	genus.Parabacteroides.id.954	5	170306768	rs1592847	T	C	0.045935858	0.011573258	3.961927118	7.43E-05	17304	24
aaaac5tgsjc4t6qwhz5vf2yaci	genus.Parabacteroides.id.954	5	170370262	rs10475963	A	G	0.04537426	0.011559944	3.936800379	8.26E-05	17304	24
aaaac5tgsjc4v6qwhz5vf2yaa4	genus.Parabacteroides.id.954	7	7171376	rs6970013	T	C	-0.043229452	0.010897628	-3.967989851	7.25E-05	17305	24
aaaac5tgsjc4v6qwhz5vf2yaae	genus.Parabacteroides.id.954	5	68386617	rs10454824	C	G	0.04854245	0.01240119	3.913314246	9.10E-05	17303	24
aaaac5tgsjc4v6qwhz5vf2yaai	genus.Parabacteroides.id.954	2	77924129	rs4365489	C	T	0.044511458	0.011294524	3.93570027	8.30E-05	16825	23
aaaac5tgsjc4v6qwhz5vf2yaam	genus.Parabacteroides.id.954	5	170337098	rs4868046	T	G	0.045323144	0.011559039	3.931969935	8.43E-05	17305	24
aaaac5tgsjc4v6qwhz5vf2yaaq	genus.Parabacteroides.id.954	8	105239185	rs2441793	A	T	-0.051998223	0.013110402	-4.008978596	6.10E-05	16510	23
aaaac5tgsjc4v6qwhz5vf2yaau	genus.Parabacteroides.id.954	5	170533730	rs245778	C	A	0.045135801	0.011565274	3.912111212	9.15E-05	17305	24
aaaac5tgsjc4v6qwhz5vf2yaay	genus.Parabacteroides.id.954	10	122155151	rs11595096	T	C	-0.052543614	0.013528582	-3.943586996	8.03E-05	17196	23
aaaac5tgsjc4v6qwhz5vf2yab4	genus.Parabacteroides.id.954	5	170330425	rs2059180	C	A	0.045295942	0.011579332	3.918799508	8.90E-05	17305	24
aaaac5tgsjc4v6qwhz5vf2yaba	genus.Parabacteroides.id.954	8	132644262	rs73724934	A	G	-0.157937253	0.041302921	-3.89579398	9.79E-05	5309	8
aaaac5tgsjc4v6qwhz5vf2yabe	genus.Parabacteroides.id.954	1	4022465	rs10915469	T	C	0.043818134	0.011104137	3.896083235	9.78E-05	17303	24
aaaac5tgsjc4v6qwhz5vf2yabi	genus.Parabacteroides.id.954	11	114704292	rs10502195	T	C	-0.04587329	0.011488435	-3.966377056	7.30E-05	17305	24
aaaac5tgsjc4v6qwhz5vf2yabm	genus.Parabacteroides.id.954	5	170337763	rs10069065	T	C	0.045226109	0.011561495	3.923608137	8.72E-05	17305	24
aaaac5tgsjc4v6qwhz5vf2yabq	genus.Parabacteroides.id.954	6	118005170	rs72969285	T	C	0.102846003	0.025787448	3.892996322	9.90E-05	13349	17
aaaac5tgsjc4v6qwhz5vf2yabu	genus.Parabacteroides.id.954	2	27173341	rs13035643	G	A	-0.04317151	0.011100399	-3.891570314	9.96E-05	17305	24
aaaac5tgsjc4v6qwhz5vf2yaby	genus.Parabacteroides.id.954	5	170334941	rs10062682	A	C	0.045238765	0.011559174	3.92558568	8.65E-05	17305	24
aaaac5tgsjc4v6qwhz5vf2yaca	genus.Parabacteroides.id.954	8	105234142	rs1374517	C	T	-0.051900975	0.013107079	-3.999601782	6.34E-05	16510	23
aaaac5tgsjc4v6qwhz5vf2yace	genus.Parabacteroides.id.954	8	105203098	rs994065	G	A	-0.052480149	0.013194797	-4.012222265	6.01E-05	16401	22
aaaac5tgsjc4x6qwhz5vf2yaa4	genus.Parabacteroides.id.954	2	29416366	rs1881421	G	C	0.043841907	0.011157494	3.939580261	8.16E-05	17302	24
aaaac5tgsjc4x6qwhz5vf2yaae	genus.Parabacteroides.id.954	5	170296592	rs3948566	A	G	0.045781096	0.011611427	3.924415273	8.69E-05	17303	24
aaaac5tgsjc4x6qwhz5vf2yaai	genus.Parabacteroides.id.954	5	170488707	rs168665	T	A	0.045136346	0.011560051	3.919473262	8.87E-05	17305	24
aaaac5tgsjc4x6qwhz5vf2yaam	genus.Parabacteroides.id.954	8	105248610	rs1447082	C	T	-0.051976513	0.013109194	-4.003235441	6.25E-05	16510	23
aaaac5tgsjc4x6qwhz5vf2yaaq	genus.Parabacteroides.id.954	5	170325322	rs4574559	G	A	0.045321542	0.011562294	3.92440826	8.69E-05	17305	24
aaaac5tgsjc4x6qwhz5vf2yaau	genus.Parabacteroides.id.954	12	108618630	rs3764002	C	T	-0.049509581	0.012313528	-3.943938973	8.02E-05	17305	24
aaaac5tgsjc4x6qwhz5vf2yaay	genus.Parabacteroides.id.954	8	105231910	rs2511565	G	A	-0.051805947	0.013109195	-3.995659808	6.45E-05	16510	23
aaaac5tgsjc4x6qwhz5vf2yab4	genus.Parabacteroides.id.954	9	17091148	rs263598	C	G	-0.046248001	0.011823962	-3.896337928	9.77E-05	17296	24
aaaac5tgsjc4x6qwhz5vf2yaba	genus.Parabacteroides.id.954	5	170341565	rs7702103	T	C	0.04507324	0.011560483	3.913325959	9.10E-05	17305	24
aaaac5tgsjc4x6qwhz5vf2yabe	genus.Parabacteroides.id.954	5	170313644	rs2339170	G	A	0.045427733	0.011558586	3.92934018	8.52E-05	17305	24
aaaac5tgsjc4x6qwhz5vf2yabi	genus.Parabacteroides.id.954	15	33991492	rs28646279	C	T	-0.050807282	0.012931408	-3.954336282	7.67E-05	17300	24
aaaac5tgsjc4x6qwhz5vf2yabm	genus.Parabacteroides.id.954	8	105194208	rs2441892	G	T	-0.052680987	0.013193058	-4.006287686	6.17E-05	16401	22
aaaac5tgsjc4x6qwhz5vf2yabq	genus.Parabacteroides.id.954	9	30257784	rs10813235	C	T	0.058074472	0.014819209	3.949143086	7.84E-05	16401	22
aaaac5tgsjc4x6qwhz5vf2yabu	genus.Parabacteroides.id.954	10	130666280	rs7088382	C	T	-0.065742047	0.017056009	-3.902243036	9.53E-05	16716	22
aaaac5tgsjc4x6qwhz5vf2yaby	genus.Parabacteroides.id.954	5	170306517	rs4867636	C	G	0.045881225	0.011601327	3.940589661	8.13E-05	17303	24
aaaac5tgsjc4x6qwhz5vf2yaca	genus.Parabacteroides.id.954	5	170556167	rs779670	C	G	0.045367314	0.011588513	3.927001533	8.60E-05	17189	23
aaaac5tgsjc4z6qwhz5vf2yaa4	genus.Parabacteroides.id.954	8	105256966	rs2121554	T	A	-0.051808694	0.013113695	-3.993927785	6.50E-05	16510	23
aaaac5tgsjc4z6qwhz5vf2yaae	genus.Parabacteroides.id.954	8	105193616	rs2121553	T	G	-0.05292952	0.013198614	-4.016161964	5.92E-05	16395	22
aaaac5tgsjc4z6qwhz5vf2yaai	genus.Parabacteroides.id.954	5	170346171	rs1862239	G	A	0.045049901	0.011562834	3.911558943	9.17E-05	17305	24
aaaac5tgsjc4z6qwhz5vf2yaam	genus.Parabacteroides.id.954	8	105200734	rs2441897	T	C	-0.052367982	0.013195993	-4.002382184	6.27E-05	16401	22
aaaac5tgsjc4z6qwhz5vf2yaaq	genus.Parabacteroides.id.954	5	170369735	rs13154679	C	T	0.045077851	0.011564965	3.911229526	9.18E-05	17304	24
aaaac5tgsjc4z6qwhz5vf2yaau	genus.Parabacteroides.id.954	5	170342156	rs1422158	G	C	0.045150372	0.01159936	3.90801885	9.31E-05	17195	23
aaaac5tgsjc4z6qwhz5vf2yaay	genus.Parabacteroides.id.954	8	105247785	rs2511583	A	G	-0.05185534	0.013109248	-3.994142843	6.49E-05	16510	23
aaaac5tgsjc4z6qwhz5vf2yab4	genus.Parabacteroides.id.954	11	114715607	rs4573710	G	T	-0.045682034	0.011493201	-3.947458615	7.90E-05	17305	24
aaaac5tgsjc4z6qwhz5vf2yaba	genus.Parabacteroides.id.954	3	110086690	rs6773187	C	G	0.042379082	0.01079819	3.931311063	8.45E-05	17305	24
aaaac5tgsjc4z6qwhz5vf2yabe	genus.Parabacteroides.id.954	5	170325719	rs4337864	T	C	0.04501254	0.011559597	3.902041755	9.54E-05	17305	24
aaaac5tgsjc4z6qwhz5vf2yabi	genus.Parabacteroides.id.954	5	170480316	rs813587	G	C	0.04520133	0.011580577	3.906675218	9.36E-05	17303	24
aaaac5tgsjc4z6qwhz5vf2yabm	genus.Parabacteroides.id.954	11	114642534	rs75893855	A	G	-0.083079575	0.021325093	-3.958067283	7.56E-05	16505	23
aaaac5tgsjc4z6qwhz5vf2yabq	genus.Parabacteroides.id.954	8	105232389	rs2511568	A	T	-0.051634243	0.013109272	-3.982981106	6.81E-05	16510	23
aaaac5tgsjc4z6qwhz5vf2yabu	genus.Parabacteroides.id.954	8	105233420	rs1026057	A	T	-0.051634243	0.013109272	-3.982981106	6.81E-05	16510	23
aaaac5tgsjc4z6qwhz5vf2yaby	genus.Parabacteroides.id.954	12	59977701	rs17122670	G	A	0.06814302	0.017350604	3.949923166	7.82E-05	16501	23
aaaac5tgsjc4z6qwhz5vf2yaca	genus.Parabacteroides.id.954	8	105247725	rs2511582	C	G	-0.051682101	0.013108908	-3.981959979	6.83E-05	16510	23
aaaac5tgsjc4z6qwhz5vf2yace	genus.Parabacteroides.id.954	5	170330673	rs2879364	T	A	0.045081365	0.011579334	3.900604076	9.60E-05	17305	24
aaaac5tgsjc5b6qwhz5vf2yaa4	genus.Parabacteroides.id.954	8	105207142	rs2441901	A	T	-0.046525741	0.011872518	-3.918502335	8.91E-05	17305	24
aaaac5tgsjc5b6qwhz5vf2yaae	genus.Parabacteroides.id.954	2	6095566	rs12692528	C	T	-0.044413672	0.011304141	-3.923009733	8.74E-05	17294	24
aaaac5tgsjc5b6qwhz5vf2yaai	genus.Parabacteroides.id.954	8	105223836	rs2441914	C	T	-0.050877729	0.013199253	-3.890639041	1.00E-04	16401	22
aaaac5tgsjc5b6qwhz5vf2yaam	genus.Parabacteroides.id.954	14	65458354	rs72728221	G	A	-0.075360486	0.019378159	-3.916051757	9.00E-05	15958	21
aaaac5tgsjc5b6qwhz5vf2yaaq	genus.Parabacteroides.id.954	8	105209851	rs1447079	C	T	-0.05087528	0.013197674	-3.899402255	9.64E-05	16401	22
aaaac5tgsjc5b6qwhz5vf2yaau	genus.Parabacteroides.id.954	8	105206100	rs2511647	T	G	-0.050954572	0.013194834	-3.898408192	9.68E-05	16401	22
aaaac5tgsjc5b6qwhz5vf2yaay	genus.Parabacteroides.id.954	1	108193618	rs7516976	T	C	0.061257986	0.015774508	3.89310529	9.90E-05	17305	24
aaaac5tgsjc5b6qwhz5vf2yaba	genus.Parabacteroides.id.954	8	105204005	rs2441900	A	T	-0.046618974	0.011872223	-3.911969834	9.15E-05	17305	24
aaaac5tgsjc5b6qwhz5vf2yabe	genus.Parabacteroides.id.954	8	1145604	rs117031968	C	G	-0.077927635	0.019679043	-3.924234877	8.70E-05	15422	21
aaaac5tgsjc5b6qwhz5vf2yabi	genus.Parabacteroides.id.954	8	105204608	rs1447070	A	G	-0.046163248	0.011864372	-3.897719145	9.71E-05	17305	24
aaaac5tgsjc5b6qwhz5vf2yabm	genus.Parabacteroides.id.954	8	105194044	rs2441890	G	T	-0.046548876	0.01186348	-3.906420887	9.37E-05	17297	24
aaaac5tgsjcy56qwhz5vf2yaca	genus.Parabacteroides.id.954	9	2217340	rs60884758	T	C	-0.07026666	0.014224884	-5.000881009	5.71E-07	17293	24
aaaac5tgsjcy56qwhz5vf2yace	genus.Parabacteroides.id.954	5	169360155	rs3860755	C	G	0.055878381	0.011662454	4.784603979	1.71E-06	17294	24
aaaac5tgsjcy76qwhz5vf2yaa4	genus.Parabacteroides.id.954	9	2229335	rs2093835	T	G	-0.064422875	0.014444901	-4.523363332	6.09E-06	17305	24
aaaac5tgsjcy76qwhz5vf2yaae	genus.Parabacteroides.id.954	6	47368687	rs4236095	A	G	0.076196085	0.015704151	4.760467272	1.93E-06	16383	22
aaaac5tgsjcy76qwhz5vf2yaai	genus.Parabacteroides.id.954	9	2233969	rs10119172	G	C	-0.067853591	0.01455377	-4.69864082	2.62E-06	17299	24
aaaac5tgsjcy76qwhz5vf2yaam	genus.Parabacteroides.id.954	9	2218425	rs10811655	C	G	-0.065503684	0.014227128	-4.670180318	3.01E-06	17299	24
aaaac5tgsjcy76qwhz5vf2yaaq	genus.Parabacteroides.id.954	3	191572365	rs115602804	A	G	0.10308013	0.02227358	4.760556983	1.93E-06	16394	22
aaaac5tgsjcy76qwhz5vf2yaau	genus.Parabacteroides.id.954	3	191572335	rs114875383	C	T	0.102290544	0.022269751	4.732370304	2.22E-06	16394	22
aaaac5tgsjcy76qwhz5vf2yaay	genus.Parabacteroides.id.954	3	191568066	rs12486680	C	A	0.101990519	0.022327387	4.668770439	3.03E-06	16399	22
aaaac5tgsjcy76qwhz5vf2yab4	genus.Parabacteroides.id.954	12	56420395	rs4759239	C	T	0.080579026	0.018921408	4.304462056	1.67E-05	16510	23
aaaac5tgsjcy76qwhz5vf2yaba	genus.Parabacteroides.id.954	3	52354847	rs114567323	C	T	0.186477784	0.040519936	4.53889901	5.65E-06	5859	7
aaaac5tgsjcy76qwhz5vf2yabe	genus.Parabacteroides.id.954	12	56410889	rs12815387	T	C	0.087435313	0.020072821	4.383875185	1.17E-05	16510	23
aaaac5tgsjcy76qwhz5vf2yabi	genus.Parabacteroides.id.954	12	56417403	rs2658479	C	T	0.081323301	0.018913279	4.351809788	1.35E-05	16510	23
aaaac5tgsjcy76qwhz5vf2yabm	genus.Parabacteroides.id.954	12	56409369	rs2131569	G	C	0.087114169	0.02007289	4.367848421	1.25E-05	16510	23
aaaac5tgsjcy76qwhz5vf2yabq	genus.Parabacteroides.id.954	12	56396953	rs7298818	T	C	0.088883151	0.02009019	4.451272519	8.54E-06	16510	23
aaaac5tgsjcy76qwhz5vf2yabu	genus.Parabacteroides.id.954	7	15762763	rs10272623	A	G	0.073387376	0.017638034	4.235810392	2.28E-05	17305	24
aaaac5tgsjcy76qwhz5vf2yaby	genus.Parabacteroides.id.954	12	56422304	rs772919	A	G	0.081269175	0.018919073	4.334519102	1.46E-05	16509	23
aaaac5tgsjcy76qwhz5vf2yaca	genus.Parabacteroides.id.954	12	56471334	rs35666826	C	T	0.089181434	0.020736581	4.308921074	1.64E-05	16401	22
aaaac5tgsjcy76qwhz5vf2yace	genus.Parabacteroides.id.954	12	56470614	rs112237665	A	C	0.089305791	0.020737397	4.310743835	1.63E-05	16401	22
aaaac5tgsjcy76qwhz5vf2yaci	genus.Parabacteroides.id.954	12	56403159	rs34507011	A	G	0.085637757	0.020064115	4.287028614	1.81E-05	16510	23
aaaac5tgsjczb6qwhz5vf2yaa4	genus.Parabacteroides.id.954	9	2221566	rs10757280	G	A	-0.06404199	0.014823066	-4.325353269	1.52E-05	17301	24
aaaac5tgsjczb6qwhz5vf2yaae	genus.Parabacteroides.id.954	1	85585609	rs6657302	C	T	-0.104519671	0.022552116	-4.422489819	9.76E-06	16552	21
aaaac5tgsjczb6qwhz5vf2yaai	genus.Parabacteroides.id.954	12	56408569	rs1702876	C	A	0.080095371	0.018909994	4.274931337	1.91E-05	16510	23
aaaac5tgsjczb6qwhz5vf2yaam	genus.Parabacteroides.id.954	6	165969505	rs11965579	C	G	0.16282395	0.038186321	4.443130888	8.87E-06	3890	6
aaaac5tgsjczb6qwhz5vf2yaaq	genus.Parabacteroides.id.954	12	56403953	rs772922	A	G	0.079715862	0.018910301	4.252696267	2.11E-05	16510	23
aaaac5tgsjczb6qwhz5vf2yaau	genus.Parabacteroides.id.954	12	56458693	rs7977537	T	C	0.087558244	0.020370449	4.29379905	1.76E-05	16400	22
aaaac5tgsjczb6qwhz5vf2yaay	genus.Parabacteroides.id.954	13	23528685	rs9580476	T	C	-0.107592955	0.024877079	-4.43142843	9.36E-06	12081	19
aaaac5tgsjczb6qwhz5vf2yab4	genus.Parabacteroides.id.954	9	2229141	rs10757293	T	C	-0.062166825	0.01443586	-4.362684068	1.28E-05	17304	24
aaaac5tgsjczb6qwhz5vf2yaba	genus.Parabacteroides.id.954	9	2225430	rs7873444	G	C	-0.061075297	0.014201208	-4.368860792	1.25E-05	17304	24
aaaac5tgsjczb6qwhz5vf2yabe	genus.Parabacteroides.id.954	5	169362082	rs6895199	G	A	0.051642245	0.011695448	4.412739609	1.02E-05	17305	24
aaaac5tgsjczb6qwhz5vf2yabi	genus.Parabacteroides.id.954	8	93459924	rs12156372	C	A	-0.08780927	0.020344431	-4.356054669	1.32E-05	15921	21
aaaac5tgsjczb6qwhz5vf2yabm	genus.Parabacteroides.id.954	6	47389741	rs77907032	G	A	0.075261133	0.016955692	4.386341838	1.15E-05	16030	22
aaaac5tgsjczb6qwhz5vf2yabq	genus.Parabacteroides.id.954	9	2206297	rs10965204	G	A	-0.058999637	0.013512709	-4.378032192	1.20E-05	16825	23
aaaac5tgsjczb6qwhz5vf2yabu	genus.Parabacteroides.id.954	10	1196692	rs57148007	C	T	0.089286542	0.021301284	4.294404577	1.75E-05	17186	23
aaaac5tgsjczb6qwhz5vf2yaby	genus.Parabacteroides.id.954	20	47016258	rs927591	G	C	-0.213622761	0.049231031	-4.409399046	1.04E-05	3767	6
aaaac5tgsjczb6qwhz5vf2yaca	genus.Parabacteroides.id.954	9	2230049	rs10965294	C	G	-0.062533678	0.014547175	-4.379696391	1.19E-05	17303	24
aaaac5tgsjczb6qwhz5vf2yace	genus.Parabacteroides.id.954	12	56404566	rs772923	C	A	0.082786186	0.019349155	4.231646815	2.32E-05	16510	23
aaaac5tgsjczd6qwhz5vf2yaa4	genus.Parabacteroides.id.954	2	117821875	rs1437433	G	A	0.048907655	0.011322598	4.351798241	1.35E-05	16825	23
aaaac5tgsjczd6qwhz5vf2yaae	genus.Parabacteroides.id.954	12	56470778	rs71459342	A	C	0.08794735	0.020736453	4.253137729	2.11E-05	16401	22
aaaac5tgsjczd6qwhz5vf2yaai	genus.Parabacteroides.id.954	12	56462943	rs12810011	C	T	0.08631375	0.020374907	4.24827208	2.15E-05	16400	22
aaaac5tgsjczd6qwhz5vf2yaam	genus.Parabacteroides.id.954	16	7045276	rs17141986	C	G	0.050030286	0.011145925	4.485506341	7.27E-06	16825	23
aaaac5tgsjczd6qwhz5vf2yaaq	genus.Parabacteroides.id.954	2	38037203	rs72893646	T	A	-0.071559422	0.015666777	-4.443908595	8.83E-06	16508	23
aaaac5tgsjczd6qwhz5vf2yaau	genus.Parabacteroides.id.954	9	2232988	rs7851755	G	T	-0.062104806	0.014529477	-4.326714681	1.51E-05	17302	24
aaaac5tgsjczd6qwhz5vf2yaay	genus.Parabacteroides.id.954	9	2229388	rs10811676	C	T	-0.062157451	0.014562333	-4.339240747	1.43E-05	17304	24
aaaac5tgsjczd6qwhz5vf2yab4	genus.Parabacteroides.id.954	12	56466714	rs34921584	C	T	0.085570322	0.020363445	4.208536612	2.57E-05	16400	22
aaaac5tgsjczd6qwhz5vf2yaba	genus.Parabacteroides.id.954	8	93454660	rs62521471	T	C	-0.087693182	0.020393718	-4.304096864	1.68E-05	15921	21
aaaac5tgsjczd6qwhz5vf2yabe	genus.Parabacteroides.id.954	1	85585260	rs6576750	C	T	-0.102782032	0.022549171	-4.350802656	1.36E-05	16552	21
aaaac5tgsjczd6qwhz5vf2yabi	genus.Parabacteroides.id.954	9	13093345	rs10960942	A	G	-0.050905042	0.01209456	-4.215270414	2.49E-05	17305	24
aaaac5tgsjczd6qwhz5vf2yabm	genus.Parabacteroides.id.954	6	165967763	rs9355539	G	T	0.164490871	0.039493891	4.371122259	1.24E-05	3891	6
aaaac5tgsjczd6qwhz5vf2yabq	genus.Parabacteroides.id.954	9	2203640	rs7038649	T	C	-0.057188079	0.013275495	-4.30881459	1.64E-05	17300	24
aaaac5tgsjczd6qwhz5vf2yabu	genus.Parabacteroides.id.954	2	38037298	rs6738882	G	T	-0.071078267	0.015668411	-4.411023349	1.03E-05	16510	23
aaaac5tgsjczd6qwhz5vf2yaby	genus.Parabacteroides.id.954	12	56398454	rs773115	C	G	0.078744468	0.018910864	4.190485607	2.78E-05	16504	23
aaaac5tgsjczd6qwhz5vf2yaca	genus.Parabacteroides.id.954	12	56411856	rs35961650	C	G	0.079602423	0.019438069	4.181548047	2.90E-05	16510	23
aaaac5tgsjczd6qwhz5vf2yace	genus.Parabacteroides.id.954	9	2224540	rs7870192	C	T	-0.059962389	0.014175859	-4.29607249	1.74E-05	17304	24
aaaac5tgsjczd6qwhz5vf2yaci	genus.Parabacteroides.id.954	12	56465602	rs34650555	C	T	0.085552555	0.02036688	4.204106879	2.62E-05	16400	22
aaaac5tgsjczf6qwhz5vf2yaa4	genus.Parabacteroides.id.954	2	117768405	rs2164727	G	A	0.055284636	0.013420311	4.15417748	3.26E-05	16716	22
aaaac5tgsjczf6qwhz5vf2yaae	genus.Parabacteroides.id.954	10	1219851	rs58238665	G	T	0.087547825	0.021289147	4.19806065	2.69E-05	17184	23
aaaac5tgsjczf6qwhz5vf2yaai	genus.Parabacteroides.id.954	12	56487201	rs2229046	T	C	0.087144351	0.020652804	4.216459862	2.48E-05	16510	23
aaaac5tgsjczf6qwhz5vf2yaam	genus.Parabacteroides.id.954	13	23531802	rs7330827	C	T	-0.102957461	0.024224759	-4.336228138	1.45E-05	13194	20
aaaac5tgsjczf6qwhz5vf2yaaq	genus.Parabacteroides.id.954	12	56461655	rs71459339	C	T	0.085468154	0.020394359	4.193544408	2.75E-05	16400	22
aaaac5tgsjczf6qwhz5vf2yaau	genus.Parabacteroides.id.954	12	56454989	rs12099979	T	C	0.085516794	0.020357268	4.1925421	2.76E-05	16400	22
aaaac5tgsjczf6qwhz5vf2yaay	genus.Parabacteroides.id.954	3	126579162	rs9869726	A	G	0.071507428	0.016696299	4.287895758	1.80E-05	17304	24
aaaac5tgsjczf6qwhz5vf2yab4	genus.Parabacteroides.id.954	16	7044788	rs11077123	A	G	0.048174496	0.01098573	4.38357233	1.17E-05	17305	24
aaaac5tgsjczf6qwhz5vf2yaba	genus.Parabacteroides.id.954	12	127925510	rs113560595	G	A	-0.093760882	0.022847386	-4.227268804	2.37E-05	14750	19
aaaac5tgsjczf6qwhz5vf2yabe	genus.Parabacteroides.id.954	8	132656664	rs7826867	A	G	-0.171287671	0.039964851	-4.315468767	1.59E-05	5309	8
aaaac5tgsjczf6qwhz5vf2yabi	genus.Parabacteroides.id.954	12	56463682	rs34406511	C	G	0.084962799	0.020370291	4.171718948	3.02E-05	16400	22
aaaac5tgsjczf6qwhz5vf2yabm	genus.Parabacteroides.id.954	1	208972946	rs72746293	T	C	0.072887027	0.017300552	4.273242553	1.93E-05	17301	24
aaaac5tgsjczf6qwhz5vf2yabq	genus.Parabacteroides.id.954	9	2227477	rs10811672	A	T	-0.063044627	0.015041608	-4.277908373	1.89E-05	17302	24
aaaac5tgsjczf6qwhz5vf2yabu	genus.Parabacteroides.id.954	12	56402204	rs1701706	G	A	0.078348011	0.01915455	4.118546643	3.81E-05	16030	22
aaaac5tgsjczf6qwhz5vf2yaby	genus.Parabacteroides.id.954	2	38041402	rs72876511	G	A	-0.069882899	0.015640467	-4.334202249	1.46E-05	16508	23
aaaac5tgsjczf6qwhz5vf2yaca	genus.Parabacteroides.id.954	2	150217478	rs76835693	A	G	-0.093035615	0.021685722	-4.291052026	1.78E-05	16505	23
aaaac5tgsjczf6qwhz5vf2yace	genus.Parabacteroides.id.954	2	38041684	rs72876514	C	T	-0.06982109	0.015643065	-4.325854055	1.52E-05	16508	23
aaaac5tgsjczf6qwhz5vf2yaci	genus.Parabacteroides.id.954	9	2225122	rs7045985	G	A	-0.059437978	0.014242704	-4.239882576	2.24E-05	17303	24
aaaac5tgsjczh6qwhz5vf2yaa4	genus.Parabacteroides.id.954	3	14873640	rs9837816	T	C	0.047550111	0.011092881	4.294804884	1.75E-05	17304	24
aaaac5tgsjczh6qwhz5vf2yaae	genus.Parabacteroides.id.954	10	125928323	rs77591976	C	T	-0.099866997	0.024495699	-4.056632622	4.98E-05	14898	19
aaaac5tgsjczh6qwhz5vf2yaai	genus.Parabacteroides.id.954	18	29068662	rs7240824	C	T	-0.04823847	0.011249016	-4.288108672	1.80E-05	17293	24
aaaac5tgsjczh6qwhz5vf2yaam	genus.Parabacteroides.id.954	19	29565969	rs56202594	A	G	-0.096580627	0.024530659	-4.14163636	3.45E-05	13616	18
aaaac5tgsjczh6qwhz5vf2yaaq	genus.Parabacteroides.id.954	2	38040111	rs72893665	C	T	-0.069967785	0.015670427	-4.337391756	1.44E-05	16508	23
aaaac5tgsjczh6qwhz5vf2yaau	genus.Parabacteroides.id.954	9	2231608	rs10811677	G	T	-0.061221782	0.014559519	-4.246074064	2.18E-05	17303	24
aaaac5tgsjczh6qwhz5vf2yaay	genus.Parabacteroides.id.954	9	2224603	rs7869382	G	C	-0.058703792	0.014153359	-4.214365039	2.50E-05	17304	24
aaaac5tgsjczh6qwhz5vf2yab4	genus.Parabacteroides.id.954	12	56453096	rs34228181	T	C	0.084093742	0.020344166	4.119828311	3.79E-05	16400	22
aaaac5tgsjczh6qwhz5vf2yaba	genus.Parabacteroides.id.954	18	21582829	rs10502442	C	T	-0.088953316	0.020607713	-4.285254486	1.83E-05	16491	23
aaaac5tgsjczh6qwhz5vf2yabe	genus.Parabacteroides.id.954	10	1206798	rs11250298	C	T	0.085198926	0.021277685	4.122284137	3.75E-05	17184	23
aaaac5tgsjczh6qwhz5vf2yabi	genus.Parabacteroides.id.954	6	47364957	rs4715005	C	T	0.057531483	0.013250873	4.303769303	1.68E-05	16510	23
aaaac5tgsjczh6qwhz5vf2yabm	genus.Parabacteroides.id.954	2	38039080	rs79236812	C	G	-0.069788054	0.015665015	-4.319174134	1.57E-05	16507	23
aaaac5tgsjczh6qwhz5vf2yabq	genus.Parabacteroides.id.954	1	108168135	rs11185147	C	T	0.06389047	0.015118207	4.24929223	2.14E-05	17305	24
aaaac5tgsjczh6qwhz5vf2yabu	genus.Parabacteroides.id.954	3	52513898	rs41292364	G	C	0.168527249	0.039920885	4.175318527	2.98E-05	5948	9
aaaac5tgsjczh6qwhz5vf2yaby	genus.Parabacteroides.id.954	16	7041615	rs62016420	T	G	0.047804606	0.010946074	4.378252392	1.20E-05	17301	24
aaaac5tgsjczh6qwhz5vf2yaca	genus.Parabacteroides.id.954	12	56451909	rs4759022	T	A	0.08050733	0.019554505	4.099196103	4.15E-05	16509	23
aaaac5tgsjczh6qwhz5vf2yace	genus.Parabacteroides.id.954	12	56429575	rs35485002	A	G	0.083093112	0.020286621	4.092109282	4.27E-05	16509	23
aaaac5tgsjczj6qwhz5vf2yaa4	genus.Parabacteroides.id.954	12	56467385	rs1689511	A	G	0.077791715	0.018969293	4.099435731	4.14E-05	16508	23
aaaac5tgsjczj6qwhz5vf2yaae	genus.Parabacteroides.id.954	2	38036417	rs10495874	T	C	-0.069485993	0.015642792	-4.306007226	1.66E-05	16506	23
aaaac5tgsjczj6qwhz5vf2yaai	genus.Parabacteroides.id.954	15	81580318	rs79837744	C	T	-0.081510573	0.019067057	-4.279180888	1.88E-05	17181	23
aaaac5tgsjczj6qwhz5vf2yaam	genus.Parabacteroides.id.954	12	59970332	rs74095612	C	T	0.074981009	0.017334774	4.351793285	1.35E-05	16503	23
aaaac5tgsjczj6qwhz5vf2yaaq	genus.Parabacteroides.id.954	7	11278708	rs17164097	C	G	0.076849382	0.017641273	4.201129388	2.66E-05	17173	23
aaaac5tgsjczj6qwhz5vf2yaau	genus.Parabacteroides.id.954	7	11278178	rs17149847	A	T	0.076409768	0.017627456	4.196967617	2.71E-05	17172	23
aaaac5tgsjczj6qwhz5vf2yaay	genus.Parabacteroides.id.954	8	132658032	rs7835662	A	T	-0.170022784	0.040079576	-4.246645891	2.17E-05	5309	8
aaaac5tgsjczj6qwhz5vf2yab4	genus.Parabacteroides.id.954	2	38040344	rs72893666	C	T	-0.069094365	0.015672297	-4.281939135	1.85E-05	16508	23
aaaac5tgsjczj6qwhz5vf2yaba	genus.Parabacteroides.id.954	16	7039011	rs12149328	G	C	0.047605229	0.010942491	4.365602416	1.27E-05	17303	24
aaaac5tgsjczj6qwhz5vf2yabe	genus.Parabacteroides.id.954	6	47367211	rs4236094	C	T	0.058269773	0.013650477	4.243278167	2.20E-05	16030	22
aaaac5tgsjczj6qwhz5vf2yabi	genus.Parabacteroides.id.954	3	126543746	rs73203608	T	C	0.069813411	0.01669916	4.187422564	2.82E-05	17304	24
aaaac5tgsjczj6qwhz5vf2yabm	genus.Parabacteroides.id.954	12	56495306	rs812826	C	T	0.073278589	0.017636311	4.149966536	3.33E-05	16510	23
aaaac5tgsjczj6qwhz5vf2yabq	genus.Parabacteroides.id.954	3	126562154	rs9818071	T	A	0.069602617	0.016693038	4.190029082	2.79E-05	17304	24
aaaac5tgsjczj6qwhz5vf2yabu	genus.Parabacteroides.id.954	8	132659000	rs55820572	C	T	-0.167757102	0.039949999	-4.229145852	2.35E-05	5309	8
aaaac5tgsjczj6qwhz5vf2yaby	genus.Parabacteroides.id.954	12	56445680	rs71459336	C	T	0.082539225	0.020115578	4.10428939	4.06E-05	16509	23
