# Supplementary material for: High humidity environment increases FBG by impairing the intestinal barrier
Source: Front Immunol. 2025 Aug 27;16:1625609. doi: 10.3389/fimmu.2025.1625609 (PMC12420254; doi:10.3389/fimmu.2025.1625609)
Supplement: Supplementary file 1 [file DataSheet1.zip › supplementary file1/Parabacteroides/ParabacteroidesF07.csv]

SNP	other_allele.exposure	effect_allele.exposure	beta.exposure	se.exposure	samplesize.exposure	eaf.exposure	exposure	mr_keep.exposure	pval.exposure	pval_origin.exposure	id.exposure	data_source.exposure	R2	F
rs60884758	T	C	-0.07026666	0.014224884	17293	NA	exposure	TRUE	7.82428408599762e-07	inferred	2tcS21	textfile	0.00140902419209053	24.3978144161839
rs3860755	C	G	0.055878381	0.011662454	17294	NA	exposure	TRUE	1.65699529996068e-06	inferred	2tcS21	textfile	0.001325672272514	22.9539543571479
rs4236095	A	G	0.076196085	0.015704151	16383	NA	exposure	TRUE	1.22240509829057e-06	inferred	2tcS21	textfile	0.00143489243397376	23.5387485330996
rs115602804	A	G	0.10308013	0.02227358	16394	NA	exposure	TRUE	3.69373952521148e-06	inferred	2tcS21	textfile	0.00130472182935789	21.4149407675283
rs114567323	C	T	0.186477784	0.040519936	5859	NA	exposure	TRUE	4.18203389309755e-06	inferred	2tcS21	textfile	0.00360185404706216	21.1723187556388
rs7298818	T	C	0.088883151	0.02009019	16510	NA	exposure	TRUE	9.67973592584865e-06	inferred	2tcS21	textfile	0.00118415661670094	19.5712328333558
rs6657302	C	T	-0.104519671	0.022552116	16552	NA	exposure	TRUE	3.5765636551271e-06	inferred	2tcS21	textfile	0.00129600829921964	21.4767714260937
rs11965579	C	G	0.16282395	0.038186321	3890	NA	exposure	TRUE	2.00858853417632e-05	inferred	2tcS21	textfile	0.00465207010448505	18.1717849839066
rs17141986	C	G	0.050030286	0.011145925	16825	NA	exposure	TRUE	7.16720306232756e-06	inferred	2tcS21	textfile	0.00119607635545525	20.1456883092747
rs72893646	T	A	-0.071559422	0.015666777	16508	NA	exposure	TRUE	4.93362655631737e-06	inferred	2tcS21	textfile	0.00126220921821529	20.8603554888549
