# Supplementary material for: High humidity environment increases FBG by impairing the intestinal barrier
Source: Front Immunol. 2025 Aug 27;16:1625609. doi: 10.3389/fimmu.2025.1625609 (PMC12420254; doi:10.3389/fimmu.2025.1625609)
Supplement: Supplementary file 1 [file DataSheet1.zip › supplementary file1/Parabacteroides/ParabacteroidesMR05.csv]

SNP	other_allele.exposure	effect_allele.exposure	beta.exposure	se.exposure	pval.exposure	samplesize.exposure	exposure	mr_keep.exposure	pval_origin.exposure	id.exposure	eaf.exposure	data_source.exposure
rs60884758	T	C	-0.07026666	0.014224884	5.71e-07	17293	exposure	TRUE	reported	iQQeEA	NA	textfile
rs3860755	C	G	0.055878381	0.011662454	1.71e-06	17294	exposure	TRUE	reported	iQQeEA	NA	textfile
rs2093835	T	G	-0.064422875	0.014444901	6.09e-06	17305	exposure	TRUE	reported	iQQeEA	NA	textfile
rs4236095	A	G	0.076196085	0.015704151	1.93e-06	16383	exposure	TRUE	reported	iQQeEA	NA	textfile
rs10119172	G	C	-0.067853591	0.01455377	2.62e-06	17299	exposure	TRUE	reported	iQQeEA	NA	textfile
rs10811655	C	G	-0.065503684	0.014227128	3.01e-06	17299	exposure	TRUE	reported	iQQeEA	NA	textfile
rs115602804	A	G	0.10308013	0.02227358	1.93e-06	16394	exposure	TRUE	reported	iQQeEA	NA	textfile
rs114875383	C	T	0.102290544	0.022269751	2.22e-06	16394	exposure	TRUE	reported	iQQeEA	NA	textfile
rs12486680	C	A	0.101990519	0.022327387	3.03e-06	16399	exposure	TRUE	reported	iQQeEA	NA	textfile
rs114567323	C	T	0.186477784	0.040519936	5.65e-06	5859	exposure	TRUE	reported	iQQeEA	NA	textfile
rs7298818	T	C	0.088883151	0.02009019	8.54e-06	16510	exposure	TRUE	reported	iQQeEA	NA	textfile
rs6657302	C	T	-0.104519671	0.022552116	9.76e-06	16552	exposure	TRUE	reported	iQQeEA	NA	textfile
rs11965579	C	G	0.16282395	0.038186321	8.87e-06	3890	exposure	TRUE	reported	iQQeEA	NA	textfile
rs9580476	T	C	-0.107592955	0.024877079	9.36e-06	12081	exposure	TRUE	reported	iQQeEA	NA	textfile
rs17141986	C	G	0.050030286	0.011145925	7.27e-06	16825	exposure	TRUE	reported	iQQeEA	NA	textfile
rs72893646	T	A	-0.071559422	0.015666777	8.83e-06	16508	exposure	TRUE	reported	iQQeEA	NA	textfile
