# Supplementary material for: High humidity environment increases FBG by impairing the intestinal barrier
Source: Front Immunol. 2025 Aug 27;16:1625609. doi: 10.3389/fimmu.2025.1625609 (PMC12420254; doi:10.3389/fimmu.2025.1625609)
Supplement: Supplementary file 2 [file Table1.xls]

## Sheet: rainy season
Place Names	Longitude(lon)	Latitude(lat)	Date (UTC)	Sea Level Pressure (hPa)	Surface Pressure (hPa)	Mean Temperature at 2m (°C)	Maximum Temperature at 2m (°C)	Minimum Temperature at 2m (°C)	Precipitation (mm)	Snowfall (mm)	Snow Depth (mm of water equivalent)	Surface Temperature (°C)	Dew Point Temperature (°C)	Relative Humidity (%)	Evaporation (mm)	Potential Evapotranspiration (mm)	Wind Speed at 10m (m/s)	Meridional Wind Speed (V, m/s)	Zonal Wind Speed (U, m/s)	Average Gust Wind Speed (m/s)	Maximum Gust Wind Speed (m/s)	Low Cloud Cover (LCC)	Mid Cloud Cover (MCC)	High Cloud Cover (HCC)	Total Cloud Cover (TCC)	Total Solar Radiation (Down, J/m²)	Net Solar Radiation (Net, J/m²)	Direct Radiation (J/m²)	Sunshine Hours (Peak, h)	Ultraviolet Intensity (J/m²)	Runoff (mm)	Surface Runoff (mm)	Subsurface Runoff (mm)	Thunderstorm Probability (TT, K)	Maximum Thunderstorm Probability (TT, K)	K Index (K)	Convective Available Potential Energy (CAPE) (J/kg)
Meilan District, Haikou city	110.5	20	20200907	1006.71	1005.04	28.42	31.29	27.24	6.41	0	0	29.89	25.75	85.49	-2.9397	-1.646	2.45	1.76	-0.42	4.05	6.5	0.05	0.1	0.98	0.98	19054208	17440768	11243456	5.29	2344840	0.411	0.403	0.006	43.8	45.01	36.17	2319.75
Meilan District, Haikou city	110.5	20	20200908	1009.65	1007.97	28.57	30.14	27.4	9.57	0	0	29.36	26.25	87.25	-2.5383	-1.065	3.02	2.5	-1.29	4.72	6.26	0.08	0.08	1	1	12569408	11402048	2639104	3.49	1610760	1.206	1.033	0.171	43.01	44.95	35	2818.72
Meilan District, Haikou city	110.5	20	20200914	1008.86	1007.18	27.63	28.97	26.3	7.15	0	0	28.86	25.09	86.03	-3.2822	-1.345	2.73	-0.33	-2.57	4.66	8.4	0.3	0.2	0.85	0.91	16991424	15486784	8715200	4.72	2094040	0.433	0.425	0.006	42.71	44.39	35.67	1105.69
Meilan District, Haikou city	110.5	20	20200917	1003.69	1002.02	28.3	29.31	27.45	16.28	0	0	28.9	26.02	87.51	-5.2553	-1.402	8.9	-3.33	-8.09	12.85	16.76	0.41	0.17	0.96	0.98	17301888	15806016	9894656	4.81	2067736	0.102	0.095	0.006	40.77	42.73	35.55	1153.71
Meilan District, Haikou city	110.5	20	20200918	1005.4	1003.73	27.71	28.86	26.68	9.37	0	0	28.39	25.52	87.9	-4.6939	-1.203	7.5	2.53	-6.71	11.25	16.45	0.24	0.36	0.98	0.99	15002304	13728384	6993344	4.17	1854096	0.04	0.033	0.006	40.56	42.02	35.68	910.96
Meilan District, Haikou city	110.5	20	20200919	1009.08	1007.4	26.97	28	26.5	6.91	0	0	27.98	25.17	89.89	-4.017	-0.805	6.19	4.79	-3.83	9.56	11.27	0.23	0.44	1	1	10685696	9714752	2618816	2.97	1251048	0.151	0.144	0.006	42.09	43.81	36.19	636.12
Meilan District, Haikou city	110.5	20	20200920	1010.14	1008.46	27.33	28.66	26.54	6.65	0	0	28.14	25.24	88.36	-2.7085	-0.941	3.68	3.23	-1.64	6.17	9.72	0.06	0.63	0.89	0.92	12177600	11055680	4058496	3.38	1583760	0.16	0.152	0.006	42.39	44.07	34.07	1157.56
Meilan District, Haikou city	110.5	20	20200921	1009.57	1007.89	28.22	30.05	27.02	3.08	0	0	28.9	25.46	85.03	-2.7344	-1.573	2.28	1.22	-1.62	4.02	5.56	0.06	0.17	0.65	0.7	19632064	17971328	13457152	5.45	2364152	0.6	0.481	0.116	41.68	43.49	35.03	1425.11
Meilan District, Haikou city	110.5	20	20200924	1009.82	1008.14	27.51	28.91	25.78	6.98	0	0	28.6	25.34	88	-2.7208	-1.363	2.72	-0.04	-2.23	4.33	6.86	0.32	0.16	0.41	0.64	17539520	16027264	9881728	4.87	2105456	0.141	0.132	0.006	42.92	43.84	34.98	1193.84
Meilan District, Haikou city	110.5	20	20200925	1008.37	1006.7	27.77	29.41	26.46	4.11	0	0	28.57	25.09	85.34	-2.9595	-1.442	2.6	1.25	-1.94	4.52	6.11	0.24	0.13	0.88	0.91	17622784	16090112	10443712	4.9	2113512	0.166	0.156	0.006	43.03	43.84	34.78	1159.88
Meilan District, Haikou city	110.5	20	20200926	1008.03	1006.36	28.02	29.85	26.42	3	0	0	28.49	25.45	85.98	-2.9274	-1.44	3.65	2.11	-2.88	5.22	6.6	0.12	0.15	0.92	0.94	17374848	15866496	10612800	4.83	2150992	0.062	0.052	0.006	41.87	42.47	34.29	1220.46
Meilan District, Haikou city	110.5	20	20200927	1008.7	1007.02	27.45	29.08	26.22	13.18	0	0	28.32	25.47	88.97	-3.1213	-1.255	3.93	0.36	-3.82	6.25	8.21	0.41	0.15	0.85	0.95	15700288	14311424	7776320	4.36	1935520	0.285	0.276	0.01	42.42	43.55	35.18	1020.86
Meilan District, Haikou city	110.5	20	20200928	1008.69	1007.01	27.38	28.88	26.68	5.38	0	0	28.11	25.28	88.36	-2.7551	-1.127	3.32	1.52	-2.4	5.65	7.29	0.11	0.53	0.98	0.99	14115840	12899968	6774144	3.92	1803544	0.803	0.794	0.011	43.86	45	36.9	1154.66
Meilan District, Haikou city	110.5	20	20200929	1007.18	1005.5	27.4	28.67	26.47	4.78	0	0	28.09	25.44	89.06	-1.9026	-0.54	2.36	1.72	-1.22	4.36	6.85	0.08	0.74	0.96	0.99	7888448	7184704	1334912	2.19	978568	0.061	0.051	0.011	42.86	43.81	36.32	1593.45
Meilan District, Haikou city	110.5	20	20200930	1006.62	1004.95	27.38	28.22	26.36	14.55	0	0	28.49	25.1	87.43	-2.4955	-0.911	1.87	0.15	-1.67	3.99	5.92	0.22	0.19	0.91	0.92	12686080	11555072	4335424	3.52	1569296	2.511	1.759	0.753	42.26	43.56	36.18	851.15
Meilan District, Haikou city	110.5	20	20201001	1007.6	1005.92	27.48	28.75	26.46	7.2	0	0	28.23	25	86.39	-3.3384	-1.284	3.87	0.36	-3.43	5.76	7.77	0.22	0.18	0.96	0.97	16144064	14757504	8638912	4.48	1950736	1.805	1.302	0.504	41.53	42.49	35.49	596.92
Meilan District, Haikou city	110.5	20	20201002	1009.07	1007.39	27.45	28.35	26.43	12.22	0	0	28.31	25.24	87.79	-3.291	-0.951	4.36	1.21	-4.12	6.59	8.41	0.23	0.15	0.76	0.83	11758336	10690368	3240960	3.27	1472312	0.9	0.688	0.214	42.51	43.52	35.27	783.3
Meilan District, Haikou city	110.5	20	20201003	1009.79	1008.11	27.29	29.29	26.47	20.79	0	0	28.29	25	87.34	-3.4025	-1.102	4.08	1.68	-3.61	6.52	8.82	0.31	0.18	0.34	0.57	15583232	14289600	8773376	4.33	1906544	4.061	3.091	0.968	43.08	44.26	35.86	844.32
Meilan District, Haikou city	110.5	20	20201005	1010.16	1008.48	27.77	29.12	26.67	4.52	0	0	28.57	25.06	85.21	-5.5211	-1.461	7.22	-2.86	-6.53	10.86	13.06	0.21	0.22	0.01	0.33	18283456	16705152	12468416	5.08	2117768	0.032	0.01	0.023	39.95	41.11	30.24	742.5
Meilan District, Haikou city	110.5	20	20201006	1011.94	1010.25	27.26	28.12	26.31	4.56	0	0	28.09	24.06	82.69	-8.3443	-1.267	9.88	-5.51	-8.13	14.54	17.3	0.38	0.34	0.46	0.69	15578816	14261952	9517760	4.33	1728872	0.04	0.014	0.025	40.74	42.86	31.88	207.49
Meilan District, Haikou city	110.5	20	20201013	1002.56	1000.88	26.07	26.62	25.34	33.32	0	0	26.56	24.23	89.63	-6.787	-0.325	12.42	-2.74	-8.25	18.34	22.26	0.78	0.85	1	1	3243712	2946240	156224	0.9	497744	0.15	0.121	0.03	41.33	43.47	37.37	164.88
Meilan District, Haikou city	110.5	20	20201014	1008.28	1006.6	26.39	27.82	25.46	34.59	0	0	26.88	24.67	90.27	-4.0698	-0.785	8.23	4.38	-6.87	12.05	14.79	0.51	0.73	0.99	1	9373504	8489792	2413120	2.6	1071912	2.616	1.477	1.142	41.74	43.83	36.73	395.59
Meilan District, Haikou city	110.5	20	20201015	1010.06	1008.37	26.79	27.78	26	7.3	0	0	27.09	24.22	85.85	-5.8391	-1.271	10.35	-1.78	-10.03	15.09	16.24	0.26	0.37	0.95	0.97	15208192	13927360	10169664	4.22	1755032	0.057	0.023	0.034	39.47	41.52	30.78	74.77
Meilan District, Haikou city	110.5	20	20201025	1011.37	1009.68	25.8	26.57	25.3	20.34	0	0	26.19	23.77	88.56	-4.0291	-0.98	9.05	0.32	-8.94	12.99	14.81	0.7	0.54	0.28	0.79	13060736	11923776	8126848	3.63	1447440	0.114	0.042	0.071	40.88	43.37	35.49	106.12
Meilan District, Haikou city	110.5	20	20201028	1010.85	1009.16	25.07	25.43	24.48	42.73	0	0	25.38	23.47	90.84	-4.4181	-0.257	12.04	-3.62	-11.2	17.17	19.41	0.72	0.64	0.71	0.89	2848640	2583616	304256	0.79	423744	3.978	2.171	1.806	41.56	44.2	35.88	125.06
Meilan District, Haikou city	110.5	20	20201029	1015.04	1013.34	25.16	26.27	24.26	9.75	0	0	25.63	23.08	88.26	-5.019	-0.787	9.81	-3.41	-9.06	14.16	15.62	0.76	0.52	0.19	0.86	9656512	8816448	4821440	2.68	1185272	0.302	0.145	0.157	42.6	45.63	35.23	93.63

## Sheet: Dry season
Place Names	Longitude(lon)	Latitude(lat)	Date (UTC)	Sea Level Pressure (hPa)	Surface Pressure (hPa)	Mean Temperature at 2m (°C)	Maximum Temperature at 2m (°C)	Minimum Temperature at 2m (°C)	Precipitation (mm)	Snowfall (mm)	Snow Depth (mm of water equivalent)	Surface Temperature (°C)	Dew Point Temperature (°C)	Relative Humidity (%)	Evaporation (mm)	Potential Evapotranspiration (mm)	Wind Speed at 10m (m/s)	Meridional Wind Speed (V, m/s)	Zonal Wind Speed (U, m/s)	Average Gust Wind Speed (m/s)	Maximum Gust Wind Speed (m/s)	Low Cloud Cover (LCC)	Mid Cloud Cover (MCC)	High Cloud Cover (HCC)	Total Cloud Cover (TCC)	Total Solar Radiation (Down, J/m²)	Net Solar Radiation (Net, J/m²)	Direct Radiation (J/m²)	Sunshine Hours (Peak, h)	Ultraviolet Intensity (J/m²)	Runoff (mm)	Surface Runoff (mm)	Subsurface Runoff (mm)	Thunderstorm Probability (TT, K)	Maximum Thunderstorm Probability (TT, K)	K Index (K)	Convective Available Potential Energy (CAPE) (J/kg)
Meilan District, Haikou city	110.5	20	20201201	1020.66	1018.94	20.82	21.15	20.49	0.04	0	0	22.16	16.02	74	-6.0142	-1.029	7.72	-4.77	-6.03	11.65	15.66	0.36	0.08	0.08	0.43	12919936	11869504	7379904	3.59	1457576	0.135	0	0.132	31.11	35.68	22.59	2.07
Meilan District, Haikou city	110.5	20	20201202	1019.96	1018.24	21	21.44	19.98	0.08	0	0	21.99	15.52	70.88	-6.0644	-1.136	7.33	-4.73	-5.56	11.31	12.59	0.53	0.11	0.03	0.58	12774848	11697472	7029376	3.55	1430336	0.131	0	0.132	26.32	28.26	4.52	0.61
Meilan District, Haikou city	110.5	20	20201203	1020.63	1018.91	19.58	20.38	17.77	0.01	0	0	21.53	13.79	69.19	-7.6607	-1.268	7.83	-5.9	-5.12	12.46	13.82	0.46	0	0.02	0.47	15855552	14547584	11155072	4.4	1728888	0.128	0	0.13	23.16	24.42	-4.11	4.57
Meilan District, Haikou city	110.5	20	20201204	1021.14	1019.41	18.32	19.28	17.57	0.33	0	0	20.93	12.21	67.53	-7.1987	-0.954	6.96	-5.45	-4.28	11.23	13.45	0.98	0	0	0.98	9245888	8469504	2225792	2.57	1139224	0.127	0.001	0.127	23.62	25.61	-3.55	5.87
Meilan District, Haikou city	110.5	20	20201205	1020.78	1019.05	18.84	19.85	17.61	0.42	0	0	20.8	13.06	69.13	-5.4176	-0.922	5.69	-4.52	-3.4	8.95	11.51	0.94	0.25	0	0.95	9746304	8932480	3245120	2.71	1187656	0.126	0	0.126	26.07	31.61	1.4	2.38
Meilan District, Haikou city	110.5	20	20201206	1019.81	1018.08	19.94	20.57	19.15	0.26	0	0	21.04	15.09	73.64	-4.0373	-0.745	5.22	-3.77	-3.56	7.99	10.63	0.59	0.35	0	0.66	8029632	7356288	2966528	2.23	1021568	0.124	0	0.126	30.09	32.82	14.09	0.73
Meilan District, Haikou city	110.5	20	20201207	1020.32	1018.6	20.73	21.29	19.95	0	0	0	21.12	15.24	70.76	-4.4122	-1.235	5.53	-4.63	-2.96	8.72	10.92	0.04	0.07	0	0.09	15332096	14065856	10846592	4.26	1675048	0.124	0	0.125	28.28	29.97	13.62	0
Meilan District, Haikou city	110.5	20	20201208	1018.88	1017.16	20.01	20.65	19.11	0	0	0	21.1	14.49	70.51	-4.5319	-1.189	5.42	-4.42	-2.97	8.54	11.65	0.05	0.45	0.14	0.6	14932416	13697088	10128896	4.15	1640856	0.124	0	0.122	27.65	29.15	16.9	7.45
Meilan District, Haikou city	110.5	20	20201219	1023.49	1021.74	16.5	17.97	15.35	0.12	0	0	19.33	11.59	72.69	-6.7321	-0.862	7.59	-7.23	-2.22	11.9	14.1	0.64	0.58	0.39	0.78	10917952	10035328	5441600	3.03	1333520	0.113	0	0.109	30.05	34.1	8.24	3.34
Meilan District, Haikou city	110.5	20	20201220	1023.17	1021.43	16.94	18.2	15.58	0.12	0	0	19.3	10.66	66.48	-7.2861	-0.82	7.72	-6.98	-3.23	12.21	14	0.23	0.66	0.89	0.96	9589056	8816384	3476992	2.66	1153512	0.11	0	0.109	22.82	25.72	8.81	9.73
Meilan District, Haikou city	110.5	20	20201221	1020.74	1019	17.89	18.98	16.46	0.02	0	0	19.76	11	64.01	-6.5455	-1.069	7.24	-6.13	-3.78	11.53	14.06	0.03	0.8	1	1	11963648	11025536	6269248	3.32	1420208	0.107	0	0.108	24.59	28.41	19.19	11.14
Meilan District, Haikou city	110.5	20	20201222	1017.83	1016.11	18.94	19.75	18.27	0.18	0	0	19.89	14.36	74.73	-3.8942	-0.685	6.46	-4.16	-4.84	9.84	12.07	0.76	0.79	0.46	0.97	6340800	5822720	1222720	1.76	829888	0.105	0	0.107	29.56	34.46	26.45	12.79
Meilan District, Haikou city	110.5	20	20201230	1023.84	1022.09	16.1	17.27	13.64	0.14	0	0	18.74	9.5	64.89	-8.771	-0.931	8.72	-6.9	-5.22	13.99	15.95	0.32	0.25	0.31	0.6	9453888	8656192	4078400	2.63	1192800	0.096	0	0.097	17.08	27.79	-13.75	8.52
Meilan District, Haikou city	110.5	20	20201231	1025.55	1023.79	14.17	14.87	13.61	0	0	0	17.78	6.72	60.8	-8.5968	-1.016	7.79	-5.13	-5.83	12.39	15.63	0.49	0	0.36	0.74	12583040	11547008	5564608	3.5	1449952	0.096	0	0.097	6	7.85	-28.2	1.73
Meilan District, Haikou city	110.5	20	20210101	1023.8	1022.05	14.59	15.13	14.11	0	0	0	17.35	6.26	57.31	-6.9126	-1.258	6.17	-3.96	-4.7	9.9	13.63	0.02	0	0.46	0.47	17527424	16100864	13602944	4.87	1832048	0.093	0	0.097	5.71	12.84	-33.12	0
Meilan District, Haikou city	110.5	20	20210102	1020.95	1019.21	17.11	17.83	15.19	0.01	0	0	18.41	10.95	67.06	-4.3601	-1.272	5.78	-3.03	-4.76	8.95	12.12	0.31	0	0.11	0.39	17295680	15899584	13428096	4.8	1813544	0.092	0	0.093	17.33	24.39	-1.58	0.44
Meilan District, Haikou city	110.5	20	20210103	1020.75	1019.02	18.26	18.91	17.34	0.05	0	0	19.12	12.78	70.37	-3.7384	-0.863	6.24	-4.46	-4.33	10.06	12.99	0.81	0.49	0	0.82	10829952	9971200	5331200	3.01	1317712	0.092	0	0.092	29.7	32.95	17.86	5.51
Meilan District, Haikou city	110.5	20	20210105	1019.51	1017.79	19.27	19.54	18.78	0	0	0	19.36	13.19	67.85	-3.093	-1.168	5.03	-3.57	-3.53	7.94	11.33	0.99	0.94	0.01	1	12097728	11149952	6994624	3.36	1462800	0.092	0	0.092	33.11	34.71	18.89	3.73
Meilan District, Haikou city	110.5	20	20210109	1022.94	1021.18	13.4	14.22	12.61	0.5	0	0	17.32	7.54	67.66	-7.0324	-0.878	7.27	-5.47	-4.74	11.52	13.1	0.99	0.98	0	1	10709824	9862336	4373632	2.97	1345280	0.089	0	0.087	16.78	20.36	10.91	5.55
Meilan District, Haikou city	110.5	20	20210110	1022.4	1020.65	14.17	15.42	12.02	0.4	0	0	17.63	8.95	70.78	-6.5939	-0.614	7.53	-6.26	-3.99	11.94	14.11	1	0.82	0	1	4982976	4569920	634944	1.38	643696	0.087	0	0.086	19.28	21.93	14.28	3.14
Meilan District, Haikou city	110.5	20	20210111	1027.04	1025.25	11.91	12.55	10.72	0.87	0	0	16.23	6.52	69.54	-7.4655	-0.438	7.78	-7.59	-1.51	12.25	13.56	0.68	0.89	0.03	0.92	3511552	3223232	256256	0.98	483032	0.088	0	0.086	7.18	18.67	5.89	9.8
Meilan District, Haikou city	110.5	20	20210112	1022.7	1020.94	13.3	13.88	12.32	0	0	0	15.58	3.07	49.9	-4.9833	-1.308	3.93	-3.54	-1.48	7.17	11.81	0	0.01	0.02	0.03	18366464	16882816	14564032	5.1	1926440	0.085	0	0.086	-26.92	-7.98	-33.14	0
Meilan District, Haikou city	110.5	20	20210113	1018.59	1016.86	15.66	17.24	13.6	0	0	0	16.47	8.68	63.14	-3.0245	-1.268	3.76	-1.9	-3.08	6.12	7.78	0	0.01	0.05	0.05	18122880	16659904	14349440	5.03	1933112	0.083	0	0.085	-18.05	-7.98	-24.82	0
Meilan District, Haikou city	110.5	20	20210114	1016.89	1015.17	16.66	18.4	15.32	0	0	0	17.17	12.03	74.1	-1.89	-1.161	3.24	-1.68	-2.59	5.27	7.15	0.01	0.03	0.01	0.05	17333696	15939904	13104832	4.81	1863368	0.082	0	0.082	2.5	17.1	-1.9	0.81
Meilan District, Haikou city	110.5	20	20210117	1023.89	1022.15	16.4	18.59	13.41	0.01	0	0	17.24	10.3	67.14	-4.6867	-1.214	7.78	-6.4	-3.61	11.81	15.66	0.07	0.04	0.04	0.14	15944192	14685696	11384640	4.43	1777632	0.081	0	0.08	18.97	21.74	8.4	16.48
Meilan District, Haikou city	110.5	20	20210118	1021.91	1020.16	14.59	15.08	13.49	0	0	0	16.05	7.93	64.28	-3.5554	-1.245	4.35	-3.13	-2.68	7.18	10.44	0	0	0	0	18388800	16922752	14494080	5.11	1959232	0.08	0	0.08	18.2	23.22	0.65	0
