# Supplementary material for: High humidity environment increases FBG by impairing the intestinal barrier
Source: Front Immunol. 2025 Aug 27;16:1625609. doi: 10.3389/fimmu.2025.1625609 (PMC12420254; doi:10.3389/fimmu.2025.1625609)
Supplement: Supplementary file 4 [file Table3.xlsx]

## Sheet: Sheet1
outcome	exposure	method	nsnp	b	se	pval	lo_ci	up_ci	or	or_lci95	or_uci95
Type 2 diabetes || id:finn-b-E4_DM2KETO	genus.Akkermansia	Inverse variance weighted	12	0.772417	0.351169	0.0278381	0.0841263	1.46071	2.16499	1.08777	4.30901
Type 2 diabetes || id:finn-b-E4_DM2KETO	genus.Alistipes	Inverse variance weighted	13	1.37436	0.505885	0.00659285	0.382823	2.36589	3.95254	1.46642	10.6535
Type 2 diabetes || id:ieu-a-23	genus.Parabacteroides	Inverse variance weighted	4	0.408832	0.145598	0.0049858	0.12346	0.694205	1.50506	1.1314	2.00212
